# Supplementary material for: Can a Patient’s In-Hospital Length of Stay and Mortality Be Explained by Early-Risk Assessments?
Source: PLoS One. 2016 Sep 15;11(9):e0162976. doi: 10.1371/journal.pone.0162976 (PMC5024988; doi:10.1371/journal.pone.0162976)
Supplement: S1 Data — Data file includes all patients’ data that are used for analysis in this paper. (XLSX) [file pone.0162976.s002.xlsx]

## Sheet: Sheet1
	Patient Age	Patient gender	Weight (kg)	Height (CM)	BMI	MEWS	Temp	Pulse Rate	Respiratory Rate	BP	SBP	DBP	SpO2%	AVPU	Severity Level	Mortality Risk	Case LOS	Alert : Mortality
1	68	M	71.271	170.2	24.6033	9	34	48	28	99/47	99	47	100	U	4 - Extreme	4 - Extreme	4	Y
2	26	F	56.671	167.6	20.175	8	35.6	123	20	172/118	172	118	100	U	2 - Moderate	1 - Minor	2	N
3	35	F	93.89	172.7	31.48	8	100.2	122	25	99/66	99	66	100	U	4 - Extreme	4 - Extreme	18	N
4	61	F	69.059	157.5	27.8394	8	98.4	160	21	116/75	116	75	98	U	4 - Extreme	4 - Extreme	15	N
5	76	F	87.288	170.2	30.1325	7	91.4	87	21	134/70	134	70	100	U	4 - Extreme	4 - Extreme	1	Y
6	56	F	111.538	165.1	40.9193	7	99.3	80	35	93/53	93	53	100	U	4 - Extreme	4 - Extreme	5	N
7	55	F	111.72	167.6	39.7725	6	33.7	55	16	134/82	134	82	100	U	1 - Minor	1 - Minor	3	N
8	55	F	81.647	172.7	27.3751	6	97.7	138	44	114/81	114	81	78	A	3 - Major	2 - Moderate	7	N
9	70	M	80.768	182.9	24.1441	6	98.9	152	36	143/62	143	62	98	A	3 - Major	4 - Extreme	11	N
10	94	F	55.026	157.5	22.1823	6	96.7	103	42	85/51	85	51	97	V	3 - Major	4 - Extreme	3	Y
11	83	F	66.366	157.5	26.7537	6	102.4	115	21	144/104	144	104	100	A	3 - Major	2 - Moderate	5	N
12	93	M	72.631	175.3	23.6351	6	96.2	52	8	94/36	94	36	72	U	4 - Extreme	4 - Extreme	1	Y
13	88	F	58.967	157.5	23.771	6	97.6	50	26	169/74	169	74	99	U	2 - Moderate	2 - Moderate	3	N
14	52	F	67.591	160	26.4027	6	101.9	133	20	156/90	156	90	75	A	4 - Extreme	3 - Major	8	N
15	61	M	115.666	190.5	31.8725	6	101.3	120	28	124/93	124	93	91	A	2 - Moderate	1 - Minor	4	N
16	48	M	63.758	172.7	21.3772	6	92	74	16	120/90	120	90	100	U	4 - Extreme	4 - Extreme	24	N
17	74	F	43.998	160	17.1867	6	102.7	138	19	177/85	177	85	86	A	4 - Extreme	4 - Extreme	30	N
18	71	F	55.026	170.2	18.9954	6	92.3	64	23	125/63	125	63	92	P	4 - Extreme	4 - Extreme	1	Y
19	58	M	92.646	188	26.2127	6	98.7	128	23	177/94	177	94	85	P	4 - Extreme	3 - Major	2	Y
20	66	M	121.449	180.3	37.3596	6	93.2	66	11	96/38	96	38	100	U	4 - Extreme	4 - Extreme	7	N
21	85	F	49.612	160	19.3797	5	98.7	152	24	124/91	124	91	96	A	1 - Minor	2 - Moderate	4	N
22	83	F	65.317	162.6	24.705	5	96	132	22	176/85	176	85	91	A	3 - Major	3 - Major	9	N
23	67	M	52.22	170.2	18.0268	5	100.2	111	23	87/39	87	39	100	A	4 - Extreme	4 - Extreme	18	N
24	64	F	90.718	172.7	30.4165	5	103.2	107	26	119/81	119	81	97	A	3 - Major	3 - Major	3	N
25	76	M	103.192	165.1	37.8575	5	97.8	145	26	123/67	123	67	97	A	3 - Major	3 - Major	13	N
26	63	F	66.933	167.6	23.8283	5	36.8	102	14	106/67	106	67	92	P	3 - Major	3 - Major	2	Y
27	86	F	52.22	160	20.3984	5	99.1	132	20	89/51	89	51	90	A	2 - Moderate	2 - Moderate	9	N
28	63	M	142.428	193	38.2367	5	98.6	105	23	205/90	205	90	99	A	3 - Major	2 - Moderate	5	N
29	85	M	61.263	177.8	19.3792	5	98.5	150	25	117/67	117	67	100	A	2 - Moderate	2 - Moderate	5	N
30	77	F	75.013	157.5	30.2396	5	100.2	149	25	110/66	110	66	95	A	4 - Extreme	4 - Extreme	1	N
31	19	F	63.049	157.5	25.4166	5	102.1	118	20	120/66	120	66	99	A	3 - Major	2 - Moderate	1	N
32	58	M	80.966	175.3	26.3475	5	98.4	111	35	115/49	115	49	95	A	4 - Extreme	3 - Major	4	Y
33	30	M	90.265	182.9	26.9831	5	97.7	97	21	139/62	139	62	97	U	3 - Major	3 - Major	2	Y
34	83	M	109.316	177.8	34.5796	4	98.6	136	16	153/82	153	82	96	A	3 - Major	2 - Moderate	2	N
35	23	F	58.967	170.2	20.3559	4	98.1	115	22	132/68	132	68	92	A	1 - Minor	1 - Minor	1	N
36	0.01	M	97.976	180.3	30.139	4	97.3	41	18	78/46	78	46	96	A	2 - Moderate	1 - Minor	2	N
37	92	F	63.503	160	24.8059	4	97.5	114	24	136/91	136	91	94	A	3 - Major	3 - Major	5	N
38	48	F	119.295	170.2	41.1816	4	99.9	117	28	133/54	133	54	89	A	4 - Extreme	2 - Moderate	8	N
39	71	F	90.718	152.4	39.0592	4	98	112	21	132/70	132	70	97	A	3 - Major	3 - Major	1	N
40	57	M	141.181	182.9	42.2035	4	99.4	113	23	137/83	137	83	92	A	2 - Moderate	1 - Minor	7	N
41	86	F	53.07	162.6	20.0728	4	98	118	22	185/74	185	74	95	A	2 - Moderate	2 - Moderate	4	N
42	55	M	83.461	172.7	27.9833	4	97.9	114	24	156/107	156	107	98	A	3 - Major	4 - Extreme	16	N
43	47	M	106.141	182.9	31.729	4	98.7	122	22	137/90	137	90	93	A	2 - Moderate	1 - Minor	6	N
44	41	M	78.528	190.5	21.6389	4	98.1	118	26	126/105	126	105	93	A	3 - Major	3 - Major	5	N
45	83	F	56.699	162.6	21.4454	4	96.5	103	18	227/115	227	115	98	A	2 - Moderate	1 - Minor	3	N
46	40	M	124.284	167.6	44.2453	4	97.9	129	20	94/72	94	72	96	A	3 - Major	3 - Major	6	N
47	94	F	52.106	165.1	19.1158	4	97.7	114	18	98/74	98	74	95	A	3 - Major	3 - Major	4	N
48	88	F	64.609	152.4	27.8178	4	96.2	101	24	104/49	104	49	99	V	4 - Extreme	4 - Extreme	9	N
49	62	M	72.121	177.8	22.8138	4	97.6	116	22	105/55	105	55	100	A	3 - Major	1 - Minor	4	N
50	70	F	95.028	167.6	33.8301	4	97.9	114	20	136/56	136	56	99	V	4 - Extreme	3 - Major	7	N
51	51	M	113.398	182.9	33.8983	4	98.6	123	22	112/66	112	66	90	A	1 - Minor	1 - Minor	1	Y
52	62	F	53.524	170.2	18.4769	4	97.4	118	16	105/77	105	77	100	V	4 - Extreme	3 - Major	4	N
53	57	F	68.606	165.1	25.1691	4	97.7	99	20	127/61	127	61	100	U	4 - Extreme	3 - Major	6	N
54	67	F	97.522	165.1	35.7774	4	98.1	114	22	126/64	126	64	92	A	3 - Major	1 - Minor	14	N
55	72	F	77.309	165.1	28.3619	4	98.2	113	23	110/66	110	66	92	A	3 - Major	3 - Major	7	N
56	63	M	146.51	193	39.3326	4	98.3	111	18	84/45	84	45	100	A	4 - Extreme	2 - Moderate	5	N
57	38	F	106.141	157.5	42.788	4	98.7	89	27	243/137	243	137	96	A	2 - Moderate	2 - Moderate	4	N
58	67	M	68.181	182.9	20.3815	4	97.8	102	27	127/51	127	51	88	V	4 - Extreme	4 - Extreme	22	N
59	53	F	78.698	170.2	27.1672	4	98.2	142	20	120/75	120	75	100	A	2 - Moderate	2 - Moderate	1	N
60	93	M	78.642	180.3	24.1915	4	98	91	21	80/50	80	50	92	A	4 - Extreme	4 - Extreme	6	Y
61	89	M	66.877	177.8	21.155	4	94.6	52	20	94/77	94	77	100	A	3 - Major	3 - Major	6	N
62	70	M	68.039	177.8	21.5226	4	97.9	136	18	123/91	123	91	98	A	2 - Moderate	2 - Moderate	1	N
63	58	M	111.13	193	29.8344	4	96.6	103	26	99/62	99	62	99	A	4 - Extreme	4 - Extreme	7	N
64	38	M	68.492	160	26.7547	4	98	133	18	131/80	131	80	99	A	3 - Major	2 - Moderate	15	N
65	54	F	74.843	165.1	27.4573	4	97.7	136	18	141/80	141	80	95	A	1 - Minor	1 - Minor	1	N
66	66	F	100.839	175.3	32.8144	4	99.4	154	16	127/83	127	83	94	A	3 - Major	3 - Major	4	N
67	84	F	92.805	162.6	35.1019	4	99.3	110	27	116/77	116	77	96	V	3 - Major	3 - Major	15	N
68	71	M	65.771	182.9	19.6611	4	99.7	122	20	95/50	95	50	99	A	3 - Major	3 - Major	7	N
69	32	F	108.862	170.2	37.58	4	97.8	130	20	128/75	128	75	95	A	2 - Moderate	1 - Minor	2	N
70	51	F	72.192	162.6	27.3054	4	97.4	117	25	116/94	116	94	98	A	2 - Moderate	1 - Minor	2	N
71	47	M	118.983	177.8	37.6376	4	97.5	112	23	108/68	108	68	91	A	3 - Major	2 - Moderate	13	N
72	66	F	118.841	160	46.4223	4	97.6	65	24	213/92	213	92	94	A	1 - Minor	1 - Minor	5	N
73	74	M	69.428	180.3	21.3571	4	97.8	133	20	129/69	129	69	99	A	2 - Moderate	2 - Moderate	3	N
74	51	M	96.615	182.9	28.8813	4	97.2	76	28	218/105	218	105	98	A	2 - Moderate	1 - Minor	3	N
75	63	F	85.445	172.7	28.6485	3	98.2	108	21	146/75	146	75	100	A	3 - Major	3 - Major	9	N
76	55	M	111.697	182.9	33.3898	3	98.1	103	25	119/63	119	63	96	A	3 - Major	2 - Moderate	1	N
77	87	M	122.016	165.1	44.7634	3	98.1	114	18	121/80	121	80	99	A	2 - Moderate	3 - Major	4	N
78	70	F	82.611	160	32.2699	3	97.5	63	17	95/44	95	44	94	V	1 - Minor	1 - Minor	2	N
79	0.01	F	70.307	182.9	21.017	3	98.3	87	33	160/30	160	30	99	A	1 - Minor	1 - Minor	2	N
80	89	M	81.647	172.7	27.3751	3	98.8	94	32	139/57	139	57	100	A	3 - Major	3 - Major	4	N
81	63	M	81.647	177.8	25.8272	3	97.9	105	20	95/64	95	64	94	A	2 - Moderate	2 - Moderate	7	N
82	95	M	77.167	182.9	23.0677	3	97.5	104	20	130/81	130	81	100	V	4 - Extreme	4 - Extreme	10	N
83	72	F	74.843	162.6	28.3081	3	101.7	94	18	155/60	155	60	90	A	2 - Moderate	1 - Minor	6	N
84	55	F	108.862	170.2	37.58	3	98.1	105	24	147/87	147	87	96	A	1 - Minor	1 - Minor	2	N
85	88	F	49.442	157.5	19.9313	3	97.8	113	18	127/92	127	92	94	A	1 - Minor	1 - Minor	6	N
86	79	M	72.575	167.6	25.8368	3	97.7	114	16	126/56	126	56	94	A	3 - Major	3 - Major	7	N
87	87	M	60.781	172.7	20.379	3	98	101	24	108/63	108	63	100	A	4 - Extreme	3 - Major	6	Y
88	89	F	40.625	157.5	16.3769	3	97.5	80	12	159/68	159	68	100	U	3 - Major	3 - Major	4	Y
89	89	F	50.972	162.6	19.2793	3	99.1	59	24	159/74	159	74	94	V	2 - Moderate	2 - Moderate	3	N
90	77	M	94.461	177.8	29.8806	3	98.5	81	15	223/124	223	124	98	A	2 - Moderate	2 - Moderate	3	N
91	91	F	55.792	160	21.7937	3	97.3	57	17	218/91	218	91	97	A	3 - Major	3 - Major	8	N
92	81	F	108.862	175.3	35.4252	3	97.2	105	23	140/81	140	81	90	A	2 - Moderate	3 - Major	3	N
93	60	M	68.039	167.6	24.222	3	98.4	116	18	131/55	131	55	100	A	3 - Major	3 - Major	4	N
94	91	F	63.503	162.6	24.0189	3	97.6	38	16	147/77	147	77	100	A	2 - Moderate	2 - Moderate	5	N
95	69	M	109.798	190.5	30.2555	3	97.4	59	18	213/98	213	98	97	A	2 - Moderate	2 - Moderate	6	Y
96	79	F	65.317	165.1	23.9625	3	97.6	81	16	99/51	99	51	95	V	2 - Moderate	1 - Minor	2	N
97	69	M	74.843	170.2	25.8364	3	99.4	72	18	115/69	115	69	95	P	2 - Moderate	1 - Minor	1	N
98	88	F	56.699	152.4	24.4121	3	98.7	104	20	85/45	85	45	100	A	3 - Major	3 - Major	1	N
99	57	F	54.431	160	21.2621	3	98.9	102	19	94/59	94	59	95	A	2 - Moderate	1 - Minor	11	N
100	69	F	100.81	177.8	31.8889	3	99.2	82	15	108/65	108	65	95	P	2 - Moderate	1 - Minor	14	N
101	72	M	117.934	190.5	32.4974	3	97.1	81	20	204/99	204	99	92	A	2 - Moderate	2 - Moderate	1	N
102	34	M	109.061	198.1	27.7908	3	97.6	88	30	103/53	103	53	96	A	3 - Major	2 - Moderate	3	N
103	86	F	76.345	167.6	27.1789	3	97.8	39	19	178/70	178	70	90	A	2 - Moderate	2 - Moderate	2	N
104	94	M	49.895	154.9	20.7948	3	98.4	58	16	133/75	133	75	100	P	3 - Major	3 - Major	3	N
105	64	M	86.239	167.6	30.7012	3	97.8	104	22	123/66	123	66	96	A	2 - Moderate	2 - Moderate	2	N
106	63	M	76.26	182.9	22.7966	3	98.1	20	16	152/73	152	73	96	A	3 - Major	3 - Major	6	N
107	62	F	87.543	165.1	32.1164	3	97.9	63	22	97/45	97	45	92	A	2 - Moderate	2 - Moderate	7	N
108	72	M	70.76	185.4	20.5858	3	97.6	117	18	118/82	118	82	98	A	3 - Major	4 - Extreme	3	N
109	63	M	99.79	177.8	31.5663	3	98.1	109	22	118/78	118	78	89	A	3 - Major	2 - Moderate	3	N
110	74	M	40.37	177.8	12.7701	3	97.5	107	18	89/61	89	61	93	A	3 - Major	3 - Major	3	N
111	94	F	49.895	154.9	20.7948	3	97.3	103	18	96/58	96	58	98	A	3 - Major	3 - Major	5	N
112	48	F	158.757	170.2	54.8042	3	97.7	72	32	137/86	137	86	100	A	2 - Moderate	1 - Minor	8	N
113	63	M	69.173	167.6	24.6257	3	98.5	103	26	118/100	118	100	100	A	3 - Major	2 - Moderate	2	N
114	75	M	120.202	177.8	38.0232	3	98.3	114	18	148/100	148	100	92	A	1 - Minor	2 - Moderate	3	N
115	29	M	68.039	177.8	21.5226	3	98.7	125	17	137/90	137	90	97	A	1 - Minor	1 - Minor	1	N
116	76	M	74.077	175.3	24.1057	3	97.6	103	22	136/84	136	84	96	A	4 - Extreme	4 - Extreme	1	Y
117	75	M	92.108	177.8	29.1363	3	98.3	107	22	105/49	105	49	97	A	3 - Major	3 - Major	5	N
118	78	F	58.513	160	22.8566	3	98.3	115	16	149/73	149	73	98	A	1 - Minor	1 - Minor	3	N
119	76	M	91.796	180.3	28.2379	3	98.2	126	20	150/92	150	92	98	A	1 - Minor	1 - Minor	2	N
120	21	M	57.833	182.9	17.2881	3	98.1	120	18	141/89	141	89	100	A	2 - Moderate	2 - Moderate	2	N
121	70	F	60.781	152.4	26.1696	3	97.8	106	18	91/64	91	64	98	A	3 - Major	3 - Major	2	Y
122	66	M	65.856	177.8	20.832	3	98.2	113	16	135/114	135	114	100	A	4 - Extreme	4 - Extreme	30	N
123	48	F	59.874	152.4	25.7791	3	97.8	102	16	94/73	94	73	95	A	1 - Minor	1 - Minor	5	N
124	29	M	83.915	190.5	23.1233	3	100	110	21	140/80	140	80	98	A	2 - Moderate	1 - Minor	2	N
125	55	M	77.366	172.7	25.9397	3	36.5	85	18	148/75	148	75	99	A	2 - Moderate	1 - Minor	2	N
126	82	F	53.07	152.4	22.8496	3	97.6	55	16	201/80	201	80	99	A	1 - Minor	1 - Minor	12	N
127	67	M	129.274	190.5	35.6222	3	97.8	64	18	207/85	207	85	100	A	2 - Moderate	2 - Moderate	13	N
128	42	F	74.021	167.6	26.3516	3	97.6	123	17	149/91	149	91	100	A	3 - Major	3 - Major	3	N
129	93	F	48.308	157.5	19.4741	3	98.5	69	17	133/55	133	55	100	P	2 - Moderate	2 - Moderate	4	N
130	70	F	117.027	180.3	35.9993	3	97.4	118	20	139/91	139	91	96	A	3 - Major	3 - Major	7	N
131	83	M	87.09	188	24.6407	3	102.5	82	18	132/64	132	64	100	A	2 - Moderate	2 - Moderate	2	N
132	75	F	102.597	167.6	36.5247	3	99.3	64	18	101/53	101	53	100	P	4 - Extreme	3 - Major	25	N
133	74	M	72.121	180.3	22.1856	3	97.6	117	16	116/62	116	62	97	A	2 - Moderate	3 - Major	4	N
134	68	M	65.317	177.8	20.6615	3	98	104	22	152/104	152	104	91	A	2 - Moderate	1 - Minor	1	N
135	56	M	136.191	177.8	43.0809	3	98.5	105	24	140/92	140	92	97	A	2 - Moderate	1 - Minor	2	N
136	92	F	70.307	162.6	26.5924	3	98.1	95	30	146/78	146	78	100	A	2 - Moderate	2 - Moderate	8	N
137	33	M	90.718	177.8	28.6966	3	100	117	17	121/68	121	68	98	A	1 - Minor	1 - Minor	3	N
138	99	F	74.389	157.5	29.988	3	98.2	66	20	200/85	200	85	98	A	1 - Minor	1 - Minor	1	N
139	88	F	58.967	149.9	26.2425	3	102.2	58	18	107/45	107	45	95	A	3 - Major	3 - Major	4	N
140	59	M	81.556	182.9	24.3797	3	97.9	70	20	79/44	79	44	97	A	4 - Extreme	3 - Major	3	N
141	63	F	63.991	167.6	22.7809	3	99.1	110	28	160/70	160	70	98	A	3 - Major	3 - Major	5	N
142	56	M	62.369	162.6	23.59	3	97.6	108	22	121/53	121	53	100	A	3 - Major	3 - Major	2	N
143	55	M	84.878	182.9	25.3728	3	98.6	120	18	150/89	150	89	99	A	3 - Major	2 - Moderate	3	N
144	88	F	68.039	162.6	25.7346	3	96.4	108	22	105/71	105	71	96	A	3 - Major	3 - Major	4	N
145	68	F	63.134	167.6	22.4758	3	97.6	112	18	147/68	147	68	98	A	4 - Extreme	4 - Extreme	9	N
146	81	M	122.47	185.4	35.6295	3	97.4	81	26	83/54	83	54	100	A	4 - Extreme	4 - Extreme	15	N
147	44	M	158.757	172.7	53.229	3	99.2	111	18	135/77	135	77	94	A	2 - Moderate	1 - Minor	1	N
148	86	M	68.946	182.9	20.6102	3	99.7	86	16	108/58	108	58	93	P	2 - Moderate	1 - Minor	6	N
149	57	F	68.039	157.5	27.4282	3	98.2	74	18	80/57	80	57	99	A	3 - Major	3 - Major	6	N
150	69	M	94.347	175.3	30.7018	3	97.3	115	20	127/71	127	71	91	A	3 - Major	2 - Moderate	5	N
151	27	F	117.934	177.8	37.3057	3	98.1	108	22	139/63	139	63	97	A	3 - Major	2 - Moderate	6	N
152	57	F	123.377	167.6	43.9224	3	97.2	112	20	157/95	157	95	98	A	1 - Minor	1 - Minor	4	N
153	26	M	115.779	180.3	35.6154	3	97.9	117	17	173/120	173	120	98	A	1 - Minor	1 - Minor	1	N
154	65	F	68.039	152.4	29.2946	3	98	115	20	124/69	124	69	97	A	3 - Major	3 - Major	4	N
155	76	M	110.359	170.2	38.0968	3	96.8	99	24	96/39	96	39	97	A	4 - Extreme	4 - Extreme	4	N
156	66	M	79.379	185.4	23.0933	3	97.7	85	27	83/48	83	48	100	A	2 - Moderate	2 - Moderate	12	N
157	55	M	104.326	198.1	26.5842	3	98.6	111	18	132/89	132	89	97	A	3 - Major	2 - Moderate	5	N
158	40	M	113.398	170.2	39.1459	3	97.9	127	18	126/85	126	85	96	A	1 - Minor	1 - Minor	1	N
159	67	M	117.934	188	33.3675	3	100.2	119	18	159/84	159	84	99	A	2 - Moderate	1 - Minor	1	N
160	46	M	167.035	182.9	49.9321	3	97.5	101	22	115/78	115	78	94	A	2 - Moderate	2 - Moderate	4	N
161	62	F	46.522	170.2	16.0598	3	99.6	129	19	104/67	104	67	100	A	3 - Major	3 - Major	19	N
162	29	F	77.111	180.3	23.7206	3	98.2	109	18	110/46	110	46	93	V	4 - Extreme	4 - Extreme	6	N
163	78	M	78.018	182.9	23.3221	3	97.9	108	24	154/86	154	86	93	A	3 - Major	3 - Major	2	N
164	81	M	136.758	185.4	39.7863	3	101	108	22	122/60	122	60	95	A	3 - Major	3 - Major	11	N
165	53	M	127.006	193	34.0965	3	101.2	117	20	190/102	190	102	94	A	4 - Extreme	4 - Extreme	23	N
166	87	M	63.645	172.7	21.3393	3	97.7	80	23	92/43	92	43	97	A	4 - Extreme	4 - Extreme	30	Y
167	72	F	83.121	165.1	30.4942	3	95	99	14	145/75	145	75	95	U	4 - Extreme	4 - Extreme	19	N
168	73	M	140.67	177.8	44.4977	2	97.6	29	12	104/47	104	47	97	A	2 - Moderate	2 - Moderate	1	N
169	35	F	75.753	167.6	26.9682	2	97.2	50	16	104/59	104	59	98	A	1 - Minor	1 - Minor	1	N
170	91	F	43.602	157.5	17.577	2	97.8	50	17	157/45	157	45	96	A	2 - Moderate	2 - Moderate	3	N
171	63	F	83.915	170.2	28.9681	2	98.1	85	18	87/42	87	42	98	A	2 - Moderate	1 - Minor	4	N
172	77	M	127.686	193	34.279	2	97.9	43	18	165/73	165	73	100	A	1 - Minor	1 - Minor	1	N
173	22	F	62.652	165.1	22.9848	2	98.3	84	26	136/65	136	65	100	A	1 - Minor	1 - Minor	6	N
174	33	M	60.328	152.4	25.9746	2	98.3	109	16	124/67	124	67	95	A	2 - Moderate	1 - Minor	5	N
175	69	F	68.948	152.4	29.686	2	97.5	55	24	138/72	138	72	98	A	1 - Minor	1 - Minor	2	N
176	35	F	74.503	170.2	25.719	2	98.7	67	22	164/79	164	79	98	A	1 - Minor	1 - Minor	2	N
177	80	M	80.286	162.6	30.3668	2	100.1	87	21	154/72	154	72	98	A	4 - Extreme	4 - Extreme	19	Y
178	90	F	72.575	170.2	25.0535	2	96	109	18	103/69	103	69	96	A	2 - Moderate	3 - Major	3	N
179	31	F	49.895	167.6	17.7627	2	98.3	77	20	97/40	97	40	94	A	2 - Moderate	1 - Minor	2	N
180	19	F	54.431	182.88	16.2747	2	98.6	72	20	103/62	103	62		A	1 - Minor	1 - Minor	1	N
181	45	F	66.508	162.6	25.1555	2	100.6	105	18	101/57	101	57	95	A	3 - Major	1 - Minor	4	N
182	79	F	66.678	165.1	24.4618	2	97	86	20	89/64	89	64	92	A	2 - Moderate	2 - Moderate	8	N
183	21	F	54.431	157.48	21.948	2	102.8	130	18	126/84	126	84		A	2 - Moderate	1 - Minor	2	N
184	64	F	99.79	147.3	45.9919	2	98.1	62	22	167/77	167	77	97	A	2 - Moderate	1 - Minor	3	N
185	86	F	65.771	162.6	24.8767	2	98.2	88	22	160/53	160	53	98	A	2 - Moderate	2 - Moderate	3	N
186	77	F	81.647	162.6	30.8816	2	97.9	64	24	151/56	151	56	97	A	2 - Moderate	1 - Minor	3	N
187	50	F	52.163	162.6	19.7297	2	98.9	66	18	95/52	95	52	94	A	3 - Major	2 - Moderate	5	N
188	91	M	80.881	182.9	24.1779	2	97.5	49	20	103/45	103	45		A	3 - Major	3 - Major	6	N
189	70	M	77.111	180.3	23.7206	2	98.3	96	20	97/57	97	57	96	A	3 - Major	3 - Major	8	N
190	70	M	99.337	177.8	31.423	2	98	106	18	127/66	127	66	96	A	1 - Minor	1 - Minor	1	N
191	77	M	74.389	172.7	24.9416	2	97.3	50	18	159/82	159	82	98	A	2 - Moderate	3 - Major	4	N
192	60	F	164.371	160	64.2074	2	99.2	76	22	109/60	109	60	93	A	4 - Extreme	3 - Major	8	N
193	91	M	101.264	182.9	30.2711	2	97.5	94	22	134/87	134	87	100	A	2 - Moderate	2 - Moderate	1	N
194	66	F	106.594	172.7	35.7395	2	97.4	90	22	162/90	162	90	99	A	1 - Minor	1 - Minor	4	N
195	35	M	173.272	188	49.0244	2	98.5	77	22	142/99	142	99	92	A	2 - Moderate	1 - Minor	1	N
196	86	F	68.039	154.9	28.3567	2	98	65	22	193/90	193	90	95	A	2 - Moderate	2 - Moderate	3	N
197	90	M	112.491	185.4	32.7264	2	98.3	104	19	133/70	133	70	94	A	4 - Extreme	4 - Extreme	14	N
198	34	F	48.081	149.9	21.3979	2	99	88	16	98/55	98	55	100	A	2 - Moderate	1 - Minor	2	N
199	84	M	72.575	177.8	22.9574	2	97.1	52	24	140/70	140	70	94	A	2 - Moderate	2 - Moderate	3	N
200	84	F	109.032	162.6	41.2395	2	99.2	97	19	95/66	95	66		A	3 - Major	4 - Extreme	5	N
201	70	M	58.967	175.3	19.1887	2	97.5	50	18	138/67	138	67	100	A	3 - Major	3 - Major	2	N
202	73	M	76.827	177.8	24.3025	2	100.4	98	21	111/64	111	64	96	A	2 - Moderate	2 - Moderate	11	N
203	40	F	68.039	153.7	28.8012	2	97.9	115	12	118/82	118	82		A	1 - Minor	1 - Minor	1	N
204	71	M	74.389	180.3	22.8832	2	98.9	100	16	90/48	90	48	94	A	4 - Extreme	4 - Extreme	4	Y
205	72	F	68.039	160	26.5777	2	99.3	71	18	114/71	114	71	91	V	3 - Major	3 - Major	2	N
206	79	M	105.687	190.5	29.1227	2	98.2	62	22	170/95	170	95	98	A	2 - Moderate	2 - Moderate	3	N
207	72	F	75.16	165.1	27.5735	2	97.5	87	17	94/44	94	44	100	A	2 - Moderate	2 - Moderate	11	N
208	49	F	99.796	157.5	40.2302	2	98.6	104	18	169/95	169	95	98	A	1 - Minor	1 - Minor	1	N
209	68	M	118.841	198.1	30.2829	2	98.2	94	15	94/57	94	57	92	A	3 - Major	3 - Major	5	N
210	76	F	47.174	142.2	23.3294	2	98	102	20	141/80	141	80	96	A	2 - Moderate	2 - Moderate	4	N
211	30	F	74.843	166.4	27.0299	2	98.8	105	16	113/65	113	65	98	A	1 - Minor	1 - Minor	2	N
212	82	F	55.792	162.6	21.1024	2	98.4	103	20	120/68	120	68	94	A	4 - Extreme	3 - Major	11	N
213	91	F	78.925	160	30.8301	2	96.7	102	20	126/66	126	66	95	A	2 - Moderate	1 - Minor	4	N
214	58	M	99.79	177.8	31.5663	2	97.5	69	22	127/64	127	64	98	A	2 - Moderate	1 - Minor	1	N
215	80	F	78.698	167.6	28.0166	2	98.1	104	18	133/74	133	74	96	A	3 - Major	3 - Major	4	N
216	49	M	145.603	182.9	43.5254	2	97.9	89	22	136/70	136	70	94	A	3 - Major	3 - Major	7	N
217	78	M	80.739	170.2	27.8718	2	97.4	80	26	106/60	106	60	95	A	2 - Moderate	2 - Moderate	7	N
218	84	F	85.304	172.7	28.6012	2	97.3	94	18	94/48	94	48	97	A	3 - Major	3 - Major	7	N
219	70	M	58	175.3	18.874	2	96.9	47	16	143/70	143	70	98	A	2 - Moderate	3 - Major	7	N
220	76	F	118.019	157.5	47.5763	2	98.3	110	18	122/64	122	64	100	A	4 - Extreme	4 - Extreme	7	N
221	79	M	97.607	180.3	30.0254	2	97.8	91	24	118/79	118	79	97	A	2 - Moderate	2 - Moderate	4	N
222	74	F	63.503	142.2	31.4047	2	97.9	107	19	146/63	146	63	95	A	2 - Moderate	2 - Moderate	4	N
223	71	M	110.393	185.4	32.116	2	98.7	89	26	180/65	180	65	100	A	3 - Major	3 - Major	4	N
224	80	F	58.513	152.4	25.1931	2	97.7	75	20	190/75	190	75	98	V	2 - Moderate	3 - Major	6	N
225	56	M	63.56	185.4	18.4912	2	98.6	84	19	149/93	149	93	100	V	4 - Extreme	4 - Extreme	6	N
226	88	M	99.79	180.3	30.697	2	97.8	84	22	142/82	142	82	94	A	1 - Minor	2 - Moderate	3	N
227	87	F	61.689	162.6	23.3328	2	97.8	55	19	95/45	95	45	93	A	3 - Major	3 - Major	12	N
228	62	F	68.039	170.2	23.4876	2	97.8	72	18	99/53	99	53	99	A	3 - Major	3 - Major	11	N
229	47	F	56.699	149.9	25.2332	2	97.5	82	18	96/54	96	54	97	A	2 - Moderate	1 - Minor	2	N
230	78	M	133.356	190.5	36.7471	2	98	97	20	103/51	103	51	93	V	2 - Moderate	1 - Minor	4	N
231	92	M	85.729	172.7	28.7437	2	95.6	67	28	126/65	126	65	96	A	4 - Extreme	4 - Extreme	4	N
232	84	M	78.018	182.9	23.3221	2	96.8	83	18	90/52	90	52	97	A	2 - Moderate	2 - Moderate	4	N
233	47	F	117.934	165.1	43.2658	2	97.3	106	19	144/96	144	96	98	A	3 - Major	3 - Major	3	N
234	76	F	60.328	160	23.5656	2	98.2	101	20	129/65	129	65	94	A	2 - Moderate	2 - Moderate	9	N
235	87	M	89.981	193	24.1566	2	97.9	61	23	148/51	148	51	97	A	3 - Major	2 - Moderate	7	N
236	83	M	83.178	180.3	25.5869	2	97.5	68	23	111/63	111	63	100	A	3 - Major	3 - Major	5	N
237	39	M	81.278	172.7	27.2514	2	99	98	21	183/92	183	92	89	A	4 - Extreme	4 - Extreme	8	N
238	91	F	54.091	165.1	19.8441	2	98.2	109	16	144/77	144	77	96	A	3 - Major	3 - Major	5	N
239	89	M	99.989	172.7	33.5249	2	97.7	96	26	143/55	143	55	99	A	4 - Extreme	4 - Extreme	1	Y
240	87	F	40.37	152.4	17.3816	2	97.5	102	18	123/72	123	72	92	A	4 - Extreme	3 - Major	10	N
241	27	F	65.459	162.6	24.7587	2	98.8	91	14	102/65	102	65	100	P	4 - Extreme	4 - Extreme	6	N
242	80	F	64.438	162.6	24.3725	2	98.2	64	21	136/58	136	58	99	A	2 - Moderate	2 - Moderate	4	N
243	18	M	65.771	180.3	20.2322	2	97.8	53	21	130/52	130	52	97	A	2 - Moderate	1 - Minor	1	N
244	57	M	71.356	177.8	22.5718	2	97.4	45	18	132/72	132	72	98	A	1 - Minor	1 - Minor	4	N
245	68	M	98.883	175.3	32.1779	2	98.4	105	16	145/82	145	82	97	A	2 - Moderate	2 - Moderate	2	N
246	44	F	118.983	177.8	37.6376	2	99.3	105	19	142/80	142	80	99	A	2 - Moderate	1 - Minor	1	N
247	67	F	86.183	160	33.6652	2	98.8	91	22	142/73	142	73	98	A	3 - Major	3 - Major	3	N
248	81	M	91.2	170.2	31.483	2	97.8	49	18	117/63	117	63	97	A	2 - Moderate	1 - Minor	3	N
249	63	M	60.016	177.8	18.9847	2	98.3	104	19	120/86	120	86	100	A	3 - Major	2 - Moderate	18	N
250	95	F	74.956	157.5	30.2166	2	97.5	95	18	85/34	85	34	95	A	3 - Major	3 - Major	4	N
251	65	F	73.936	167.6	26.3213	2	97.7	84	18	97/62	97	62	97	A	2 - Moderate	2 - Moderate	2	N
252	73	M	92.306	182.9	27.5932	2	97.6	55	17	89/45	89	45	99	A	2 - Moderate	1 - Minor	2	N
253	68	M	65.572	172.7	21.9854	2	97.5	81	20	98/65	98	65	100	A	4 - Extreme	3 - Major	4	N
254	28	F	105.687	167.6	37.6247	2	97.5	105	20	138/85	138	85	97	A	1 - Minor	1 - Minor	1	N
255	35	M	104.326	172.7	34.979	2	98.5	91	24	119/81	119	81	98	A	3 - Major	1 - Minor	15	N
256	72	M	62.596	180.3	19.2555	2	97.8	47	16	113/60	113	60	98	A	2 - Moderate	2 - Moderate	5	N
257	72	F	71.724	154.9	29.8925	2	97.8	89	21	129/56	129	56	99	A	3 - Major	3 - Major	5	N
258	84	M	82.696	172.7	27.7268	2	97.8	101	19	129/75	129	75	93	A	3 - Major	2 - Moderate	5	N
259	78	M	53.524	167.6	19.0546	2	98.2	105	18	139/99	139	99	98	A	3 - Major	3 - Major	4	N
260	78	F	79.379	172.7	26.6147	2	97	71	22	196/95	196	95	98	A	1 - Minor	1 - Minor	3	N
261	87	F	86.183	152.4	37.1066	2	95.5	50	18	146/71	146	71	99	A	2 - Moderate	2 - Moderate	5	N
262	91	M	95.254	182.9	28.4745	2	98.9	89	24	160/74	160	74	93	A	2 - Moderate	2 - Moderate	2	N
263	84	M	84.368	182.9	25.2203	2	98.6	74	24	178/109	178	109	92	A	3 - Major	4 - Extreme	2	Y
264	83	F	47.344	157.5	19.0855	2	98.6	87	16	88/63	88	63	93	A	4 - Extreme	4 - Extreme	11	N
265	77	M	99.79	185.4	29.0314	2	97.4	107	20	146/82	146	82	95	A	3 - Major	3 - Major	4	N
266	71	F	64.41	162.6	24.362	2	97.6	76	16	95/63	95	63	97	A	3 - Major	2 - Moderate	8	N
267	19	F	48.988	157.5	19.7482	2	98.8	93	16	98/61	98	61	100	A	2 - Moderate	1 - Minor	1	N
268	72	M	58.967	160	23.034	2	98.1	103	18	121/85	121	85	90	A	3 - Major	3 - Major	3	Y
269	61	M	136.276	175.3	44.3461	2	98.7	55	23	191/82	191	82	93	A	2 - Moderate	2 - Moderate	2	N
270	45	M	98.231	167.6	34.9704	2	98.2	63	22	153/66	153	66	99	A	2 - Moderate	1 - Minor	2	N
271	61	F	70.76	160	27.6406	2	97.5	57	17	135/63	135	63	100	V	3 - Major	1 - Minor	8	N
272	73	M	108.862	177.8	34.436	2	98.2	110	18	127/77	127	77	95	A	3 - Major	3 - Major	8	N
273	85	M	65.317	188	18.4804	2	98.2	95	22	166/83	166	83	96	A	2 - Moderate	2 - Moderate	3	N
274	71	F	78.925	149.9	35.1246	2	98	105	16	132/70	132	70	95	A	2 - Moderate	1 - Minor	1	N
275	55	F	94.801	162.6	35.8568	2	99	110	20	148/70	148	70	96	A	2 - Moderate	2 - Moderate	7	N
276	27	F	87.742	160	34.2742	2	97.6	95	22	129/85	129	85	100	A	2 - Moderate	1 - Minor	1	N
277	75	M	95.254	193	25.5722	2	97.5	101	19	150/109	150	109	97	A	4 - Extreme	3 - Major	8	N
278	82	M	108.862	185.4	31.6706	2	97.4	77	24	133/73	133	73	96	A	1 - Minor	1 - Minor	3	N
279	73	M	90.038	180.3	27.6971	2	98.3	109	17	146/102	146	102	95	A	2 - Moderate	3 - Major	6	N
280	87	F	51.256	160	20.0219	2	97.7	104	20	117/87	117	87	96	A	1 - Minor	1 - Minor	4	N
281	52	M	74.843	180.3	23.0229	2	98.3	99	22	136/83	136	83	95	A	2 - Moderate	1 - Minor	4	N
282	64	F	98.883	167.6	35.2025	2	97.8	103	16	128/65	128	65	94	A	3 - Major	3 - Major	7	N
283	67	M	120.202	182.9	35.9322	2	100	109	18	107/55	107	55	97	A	3 - Major	3 - Major	8	N
284	54	F	77.111	160	30.1215	2	97.4	50	18	134/94	134	94	99	A	2 - Moderate	1 - Minor	1	N
285	67	F	54.431	154.9	22.6852	2	98.5	90	16	97/55	97	55	98	A	2 - Moderate	2 - Moderate	8	N
286	86	F	67.387	160	26.323	2	98.1	105	18	177/98	177	98	100	A	1 - Minor	2 - Moderate	3	N
287	50	M	81.647	175.3	26.5691	2	98.3	102	18	152/103	152	103	100	A	2 - Moderate	2 - Moderate	4	N
288	66	F	96.615	160	37.7402	2	97.9	48	20	170/81	170	81	93	A	2 - Moderate	1 - Minor	9	N
289	66	M	67.154	175.3	21.8528	2	97.8	45	18	112/65	112	65	99	A	1 - Minor	1 - Minor	3	N
290	52	F	78.018	160	30.4758	2	98.2	95	16	91/56	91	56	95	A	1 - Minor	1 - Minor	1	N
291	67	F	76.671	160	29.9496	2	97.4	63	20	96/63	96	63	99	A	2 - Moderate	1 - Minor	20	N
292	94	M	68.039	170.2	23.4876	2	97.6	68	17	100/53	100	53	94	A	3 - Major	2 - Moderate	7	N
293	92	M	88.451	177.8	27.9795	2	96.7	75	20	96/45	96	45	91	A	3 - Major	2 - Moderate	6	N
294	45	F	104.707	167.6	37.2759	2	97.6	102	18	120/84	120	84	96	A	2 - Moderate	1 - Minor	4	N
295	60	F	68.039	165.1	24.9611	2	98.7	91	18	90/53	90	53	91	A	2 - Moderate	3 - Major	6	N
296	90	F	61.887	165.1	22.7042	2	97	42	16	133/60	133	60	100	A	2 - Moderate	2 - Moderate	4	N
297	49	M	114.759	177.8	36.3014	2	99	109	20	148/82	148	82	95	A	2 - Moderate	1 - Minor	3	N
298	42	M	97.522	182.9	29.1525	2	99.1	106	20	175/106	175	106	99	A	3 - Major	2 - Moderate	6	N
299	35	F	170.749	165.1	62.6418	2	98.7	108	20	156/70	156	70	100	A	3 - Major	1 - Minor	10	N
300	78	F	73.482	165.1	26.9579	2	97.3	102	18	117/86	117	86	99	A	4 - Extreme	4 - Extreme	19	N
301	59	F	78.018	167.6	27.7745	2	98.3	64	20	100/62	100	62	95	A	1 - Minor	1 - Minor	1	N
302	54	F	57.153	157.5	23.0398	2	97.4	102	16	137/77	137	77	95	A	2 - Moderate	1 - Minor	4	N
303	81	F	108.862	162.6	41.1752	2	97.7	102	17	116/56	116	56	92	A	2 - Moderate	2 - Moderate	2	N
304	59	M	77.111	172.7	25.8542	2	97.4	50	17	182/91	182	91	100	A	3 - Major	3 - Major	5	N
305	79	F	28.123	157.5	11.3371	2	97.4	110	16	105/68	105	68	90	A	3 - Major	3 - Major	6	N
306	83	M	79.379	177.8	25.1097	2	97.3	76	22	141/90	141	90	90	A	2 - Moderate	2 - Moderate	4	N
307	29	M	99.79	167.6	35.5254	2	98.2	106	20	129/77	129	77	99	A	2 - Moderate	1 - Minor	4	N
308	67	F	56.245	157.5	22.6737	2	98.1	97	26	142/75	142	75	100	A	2 - Moderate	2 - Moderate	4	N
309	85	F	50.377	162.6	19.0542	2	99.3	89	16	167/89	167	89	100	V	3 - Major	3 - Major	4	N
310	83	F	50.802	162.6	19.215	2	97.9	102	15	125/43	125	43	99	A	3 - Major	3 - Major	5	N
311	93	F	90.718	167.6	32.2958	2	97.3	63	20	120/62	120	62	93	V	2 - Moderate	2 - Moderate	2	N
312	80	F	75.75	152.4	32.6146	2	98.1	96	20	99/52	99	52	96	A	4 - Extreme	4 - Extreme	13	N
313	72	M	117.48	172.7	39.3894	2	98.3	48	20	122/68	122	68	95	A	1 - Minor	1 - Minor	3	N
314	84	F	81.647	157.5	32.9139	2	98.2	96	24	147/72	147	72	96	A	2 - Moderate	1 - Minor	13	N
315	41	F	74.531	172.7	24.9892	2	99.5	113	14	122/64	122	64	96	A	3 - Major	3 - Major	12	N
316	69	F	74.928	167.6	26.6745	2	97.2	77	18	83/66	83	66	94	A	3 - Major	3 - Major	12	N
317	73	M	86.835	182.9	25.9578	2	98.1	76	22	117/64	117	64	97	A	3 - Major	3 - Major	5	N
318	74	M	68.039	162.6	25.7346	2	97.6	70	22	118/71	118	71	93	A	2 - Moderate	2 - Moderate	4	N
319	76	F	83.461	165.1	30.6189	2	98.6	104	18	151/48	151	48	94	A	2 - Moderate	1 - Minor	2	N
320	67	M	106.594	195.6	27.8609	2	98.1	86	18	91/53	91	53	95	A	2 - Moderate	2 - Moderate	4	N
321	56	M	93.894	177.8	29.7012	2	98.6	62	21	142/95	142	95	98	A	2 - Moderate	1 - Minor	3	N
322	69	M	83.489	154.9	34.7958	2	97.4	108	19	126/82	126	82	99	A	3 - Major	3 - Major	5	N
323	60	F	68.039	165.1	24.9611	2	98.1	104	18	148/81	148	81	89	A	2 - Moderate	1 - Minor	5	N
324	84	M	84.368	188	23.8705	2	97.6	102	20	138/78	138	78	93	A	2 - Moderate	2 - Moderate	7	N
325	46	F	128.849	167.6	45.8705	2	97.8	93	22	126/68	126	68	100	A	3 - Major	1 - Minor	10	N
326	57	F	61.235	165.1	22.465	2	98.5	89	16	86/49	86	49	98	A	4 - Extreme	3 - Major	3	N
327	79	F	53.977	157.5	21.7594	2	98.8	107	16	124/88	124	88	100	A	3 - Major	3 - Major	5	N
328	56	M	104.326	182.9	31.1864	2	97.5	50	17	133/75	133	75		A	1 - Minor	1 - Minor	5	N
329	87	F	68.039	142.2	33.648	2	98.4	102	20	109/85	109	85	89	A	3 - Major	3 - Major	7	N
330	67	M	104.326	167.6	37.1402	2	96.3	105	18	136/63	136	63	92	A	3 - Major	3 - Major	5	N
331	60	F	103.221	152.4	44.4425	2	98.2	107	17	114/60	114	60	92	A	3 - Major	3 - Major	2	N
332	43	M	171.004	190.5	47.1212	2	97.7	106	18	112/57	112	57	95	A	3 - Major	1 - Minor	1	N
333	66	M	99.45	180.3	30.5924	2	97.6	110	16	123/90	123	90	95	A	2 - Moderate	1 - Minor	3	N
334	74	M	69.4	180.3	21.3485	2	98.7	108	18	103/62	103	62	96	A	1 - Minor	2 - Moderate	2	N
335	41	F	58.967	157.5	23.771	2	98.2	82	24	116/71	116	71	100	A	4 - Extreme	3 - Major	28	N
336	87	F	58.967	162.6	22.3032	2	99.1	108	19	102/55	102	55	86	A	4 - Extreme	4 - Extreme	14	N
337	53	F	48.081	172.7	16.1209	2	97.4	90	16	87/73	87	73	98	A	3 - Major	2 - Moderate	5	N
338	69	F	73.482	157.5	29.6224	2	98	88	24	149/70	149	70	95	A	2 - Moderate	1 - Minor	3	N
339	83	M	77.111	175.3	25.093	2	98	77	22	139/83	139	83	100	A	3 - Major	3 - Major	3	N
340	65	M	87.657	182.9	26.2035	2	98.8	86	19	96/55	96	55	100	A	3 - Major	3 - Major	8	N
341	69	M	60.328	147.3	27.8044	2	97.9	63	20	89/54	89	54	98	A	2 - Moderate	2 - Moderate	3	N
342	73	M	90.718	180.3	27.9063	2	100.6	94	21	180/88	180	88	96	A	2 - Moderate	2 - Moderate	3	N
343	56	F	91.626	165.1	33.6143	2	98	101	18	170/68	170	68	100	A	3 - Major	2 - Moderate	3	N
344	79	M	104.326	182.9	31.1864	2	97.1	91	18	97/66	97	66	97	A	3 - Major	3 - Major	5	N
345	84	F	87.146	157.5	35.1307	2	97.8	104	16	140/67	140	67	95	A	1 - Minor	1 - Minor	6	N
346	33	F	74.389	167.6	26.4826	1	98.7	72	16	106/66	106	66	100	A	3 - Major	1 - Minor	6	N
347	73	M	97.522	165.1	35.7774	1	99.4	86	20	115/53	115	53	97	A	3 - Major	3 - Major	4	N
348	53	M	191.87	195.6	50.1498	1	97.1	75	20	141/86	141	86	94	A	3 - Major	2 - Moderate	3	N
349	64	F	88.451	154.9	36.8638	1	98	87	19	145/59	145	59	100	A	3 - Major	2 - Moderate	8	N
350	67	M	203.776	165.1	74.7582	1	97.8	82	16	148/90	148	90	92	A	3 - Major	3 - Major	5	N
351	79	F	68.039	165.1	24.9611	1	98.4	93	19	137/62	137	62	94	A	4 - Extreme	3 - Major	8	Y
352	59	M	2.75	185.4	0.800043	1	97.7	68	18	133/69	133	69	97	A	1 - Minor	1 - Minor	1	N
353	48	F	61.774	167.6	21.9916	1	97.3	88	16	113/83	113	83	100	A	2 - Moderate	1 - Minor	3	N
354	90	F	78.075	162.6	29.5305	1	98.5	92	20	133/88	133	88	100	A	4 - Extreme	4 - Extreme	4	Y
355	64	M	84.397	175.3	27.464	1	98.4	58	16	165/91	165	91	100	A	1 - Minor	1 - Minor	2	N
356	73	M	90.718	172.7	30.4165	1	98	86	18	125/58	125	58	98	A	3 - Major	2 - Moderate	3	N
357	47	F	158.757	172.7	53.229	1	98.6	71	20	147/68	147	68	96	A	4 - Extreme	3 - Major	27	N
358	90	F	45.359	162.6	17.1563	1	98.2	62	18	144/53	144	53	99	A	3 - Major	3 - Major	4	N
359	92	F	94.858	180.3	29.1798	1	97.5	66	18	126/52	126	52	90	A	1 - Minor	1 - Minor	2	N
360	51	M	73.255	160	28.6152	1	97.6	80	16	167/87	167	87	97	A	1 - Minor	1 - Minor	1	N
361	60	F	69.853	182.9	20.8813	1	97	61	16	133/62	133	62	93	A	2 - Moderate	1 - Minor	3	N
362	77	F	52.163	152.4	22.4591	1	98.1	88	17	154/60	154	60	100	A	4 - Extreme	3 - Major	8	N
363	92	F	58.769	162.6	22.2283	1	98	72	16	153/70	153	70	99	A	1 - Minor	2 - Moderate	1	N
364	62	M	85.757	172.7	28.7531	1	98	61	18	124/70	124	70	100	A	3 - Major	1 - Minor	4	N
365	89	F	74.446	167.6	26.5029	1	97.7	68	17	141/83	141	83	100	A	1 - Minor	2 - Moderate	3	N
366	76	M	85.275	157.5	34.3764	1	98.1	70	20	173/63	173	63	94	A	3 - Major	3 - Major	5	N
367	65	F	63.503	165.1	23.297	1	97.7	72	20	136/69	136	69	99	A	1 - Minor	1 - Minor	2	N
368	0.01	F	55.792	160	21.7937	1	96.2	77	16	144/77	144	77	94	A	1 - Minor	1 - Minor	3	N
369	26	F	81.647	162.6	30.8816	1	98	69	18	178/115	178	115	96	A	1 - Minor	1 - Minor	2	N
370	40	M	63.503	157.5	25.5996	1	98.9	77	18	104/63	104	63	98	A	1 - Minor	1 - Minor	1	N
371	77	F	77.111	180.3	23.7206	1	97.4	75	18	148/94	148	94	98	A	2 - Moderate	1 - Minor	3	N
372	60	M	65.317	154.9	27.2222	1	96.4	75	16	133/83	133	83	93	A	2 - Moderate	1 - Minor	1	N
373	63	F	101.151	170.2	34.9181	1	98.2	78	16	118/65	118	65	98	A	3 - Major	3 - Major	13	N
374	88	M	129.274	182.9	38.6442	1	98.2	97	18	157/68	157	68	95	A	2 - Moderate	3 - Major	1	N
375	67	F	78.925	167.6	28.0974	1	99.1	65	18	186/79	186	79	100	A	2 - Moderate	1 - Minor	4	N
376	75	F	70.307	172.7	23.5729	1	97.7	79	18	108/64	108	64	97	A	2 - Moderate	2 - Moderate	3	N
377	84	M	73.567	172.7	24.666	1	97.6	89	20	114/69	114	69	100	A	2 - Moderate	1 - Minor	2	N
378	45	F	63.503	157.5	25.5996	1	97.8	77	16	146/77	146	77	99	A	2 - Moderate	1 - Minor	3	N
379	84	F	43.998	154.9	18.3371	1	97.9	79	18	161/70	161	70	95	A	1 - Minor	2 - Moderate	3	N
380	67	F	133.498	180.3	41.0661	1	97.8	80	20	151/95	151	95	95	A	2 - Moderate	1 - Minor	3	N
381	73	F	99.79	175.3	32.4731	1	97.9	87	18	130/77	130	77	97	A	2 - Moderate	2 - Moderate	1	N
382	60	M	82.1	170.2	28.3416	1	96.8	71	16	156/81	156	81	98	A	2 - Moderate	1 - Minor	11	N
383	48	M	105.687	160	41.284	1	96.7	73	18	152/68	152	68	97	A	3 - Major	2 - Moderate	3	N
384	63	F	99.79	180.3	30.697	1	98	84	19	169/91	169	91	93	A	1 - Minor	1 - Minor	3	N
385	30	F	81.647	172.7	27.3751	1	96.7	88	20	147/75	147	75	96	A	1 - Minor	1 - Minor	2	N
386	55	M	47.627	165.1	17.4727	1	97.7	96	20	143/91	143	91	96	A	2 - Moderate	2 - Moderate	2	N
387	25	F	90.718	182.9	27.1185	1	97.6	86	18	169/98	169	98	96	A	1 - Minor	1 - Minor	3	N
388	0.01	F	99.79	165.1	36.6094	1	99.2	91	18	133/77	133	77	96	A	1 - Minor	1 - Minor	2	N
389	67	F	56.245	158.8	22.304	1	97.5	89	20	146/80	146	80	94	A	3 - Major	3 - Major	7	N
390	73	M	61.235	162.6	23.1611	1	97.8	55	16	145/73	145	73	97	A	2 - Moderate	2 - Moderate	4	N
391	45	M	74.843	160	29.2355	1	97.5	78	18	137/85	137	85	98	A	3 - Major	1 - Minor	1	N
392	89	F	79.832	165.1	29.2875	1	97.8	72	16	148/89	148	89	100	A	2 - Moderate	1 - Minor	1	N
393	72	F	104.326	182.9	31.1864	1	96.4	57	19	112/75	112	75	100	A	1 - Minor	1 - Minor	4	N
394	88	M	82.696	182.9	24.7205	1	98.8	60	16	137/77	137	77	100	A	2 - Moderate	2 - Moderate	6	N
395	53	F	90.265	165.1	33.115	1	98.1	52	18	156/76	156	76	98	A	1 - Minor	1 - Minor	2	N
396	44	M	117.934	190.5	32.4974	1	97.6	97	20	150/73	150	73	97	A	2 - Moderate	2 - Moderate	3	N
397	58	F	81.902	160	31.993	1	99.5	81	16	132/57	132	57	100	A	1 - Minor	1 - Minor	1	N
398	68	M	100.244	167.6	35.687	1	98	67	16	122/49	122	49	100	A	3 - Major	2 - Moderate	4	N
399	73	F	99.79	170.2	34.4483	1	98.3	83	16	158/76	158	76	97	A	1 - Minor	1 - Minor	3	N
400	48	F	70.307	170.2	24.2705	1	98.4	86	18	102/67	102	67	96	A	2 - Moderate	2 - Moderate	3	N
401	33	F	167.829	162.56	63.5096	1	98.8	111	18	208/93	208	93		A	3 - Major	1 - Minor	2	N
402	77	F	63.503	154.9	26.4662	1	98.5	94	16	182/72	182	72	98	A	2 - Moderate	2 - Moderate	7	N
403	42	M	118.388	177.8	37.4493	1	97.8	71	16	137/91	137	91	98	A	1 - Minor	1 - Minor	2	N
404	63	F	106.141	172.7	35.5876	1	98.4	76	18	139/68	139	68	98	A	2 - Moderate	1 - Minor	2	N
405	64	M	63.049	152.4	27.1462	1	97.6	71	16	151/89	151	89	95	A	2 - Moderate	2 - Moderate	3	N
406	27	F	60.781	154.9	25.3317	1	97.6	66	18	112/54	112	54	98	A	2 - Moderate	1 - Minor	2	N
407	52	F	102.058	177.8	32.2837	1	98.8	78	16	148/80	148	80	97	A	2 - Moderate	1 - Minor	7	N
408	57	F	109.316	160	42.7016	1	98.4	71	20	181/102	181	102	97	A	1 - Minor	1 - Minor	3	N
409	62	F	68.946	165.1	25.2938	1	98.6	65	18	110/54	110	54	97	A	1 - Minor	1 - Minor	5	N
410	57	M	138.346	170.2	47.7582	1	98.5	78	20	173/91	173	91	97	A	2 - Moderate	1 - Minor	3	N
411	88	F	46.72	157.5	18.834	1	98.2	64	18	152/66	152	66	95	A	2 - Moderate	3 - Major	2	N
412	84	M	55.792	165.1	20.4681	1	98	64	18	141/64	141	64	100	A	2 - Moderate	3 - Major	3	N
413	92	F	66.905	157.5	26.971	1	98.1	69	18	154/54	154	54	98	A	3 - Major	3 - Major	3	N
414	61	F	65.771	148.6	29.7849	1	98	73	20	129/84	129	84	99	A	1 - Minor	1 - Minor	1	N
415	42	F	71.214	152.4	30.6616	1	97.5	85	16	116/69	116	69	98	A	2 - Moderate	1 - Minor	3	N
416	73	M	104.326	180.3	32.0923	1	96.6	57	20	149/81	149	81	92	A	2 - Moderate	2 - Moderate	2	N
417	93	F	56.699	170.2	19.573	1	98.3	74	15	139/57	139	57	94	A	1 - Minor	2 - Moderate	2	N
418	79	F	77.564	160	30.2984	1	98.5	87	20	131/68	131	68	94	A	2 - Moderate	1 - Minor	3	N
419	73	M	86.183	188	24.3841	1	98.3	89	17	103/54	103	54	98	A	3 - Major	2 - Moderate	3	N
420	70	F	79.379	167.6	28.2591	1	97.9	58	16	163/81	163	81	99	A	2 - Moderate	1 - Minor	3	N
421	76	M	74.389	160	29.0582	1	97.6	88	20	144/67	144	67	98	A	1 - Minor	2 - Moderate	1	N
422	59	F	61.235	170.18	21.1438	1	97.7	75	18	107/68	107	68		A	1 - Minor	1 - Minor	8	N
423	58	F	74.843	167.6	26.6442	1	97.9	64	15	115/76	115	76	99	A	2 - Moderate	2 - Moderate	3	N
424	80	F	45.359	154.9	18.9043	1	98.8	92	18	143/75	143	75	91	A	3 - Major	4 - Extreme	1	Y
425	70	F	55.792	157.5	22.4911	1	97.6	70	16	152/80	152	80	98	A	1 - Minor	2 - Moderate	6	N
426	63	F	81.647	167.6	29.0665	1	98.1	54	16	121/82	121	82	98	A	1 - Minor	1 - Minor	6	N
427	60	F	82.554	170.2	28.4983	1	98.8	78	20	154/62	154	62	97	A	3 - Major	2 - Moderate	5	N
428	85	F	62.142	165.1	22.7977	1	97.7	77	20	127/80	127	80	96	A	2 - Moderate	3 - Major	2	N
429	72	M	90.718	162.56	34.3294	1	98.6	85	18	222/122	222	122		A	2 - Moderate	2 - Moderate	2	N
430	68	M	63.957	162.6	24.1906	1	97.4	55	16	119/71	119	71	100	A	2 - Moderate	1 - Minor	6	N
431	92	M	77.111	175.3	25.093	1	97.1	89	18	146/78	146	78	97	A	2 - Moderate	2 - Moderate	3	N
432	57	F	159.665	160	62.3691	1	98.7	90	17	125/69	125	69	92	A	3 - Major	3 - Major	22	N
433	49	F	58.967	165.1	21.6329	1	98.9	74	18	139/87	139	87	98	A	1 - Minor	1 - Minor	8	N
434	87	M	75.75	177.8	23.9618	1	97	82	19	196/86	196	86	94	A	3 - Major	2 - Moderate	2	N
435	83	F	68.039	172.7	22.8125	1	98.4	74	18	115/65	115	65	99	A	1 - Minor	1 - Minor	3	N
436	73	M	118.841	175.3	38.6725	1	98.2	54	18	154/77	154	77	99	A	2 - Moderate	3 - Major	2	N
437	65	M	169.19	188	47.8695	1	98.1	73	18	130/63	130	63	96	A	3 - Major	2 - Moderate	6	N
438	69	M	93.44	175.3	30.4067	1	97.9	93	18	147/73	147	73	98	A	2 - Moderate	2 - Moderate	1	N
439	84	F	51.71	154.9	21.5512	1	97.9	72	20	133/74	133	74	95	A	2 - Moderate	2 - Moderate	3	N
440	87	F	58.967	152.4	25.3886	1	97.2	76	20	152/82	152	82	96	A	2 - Moderate	3 - Major	2	N
441	44	M	195.045	193	52.3625	1	98.2	91	19	143/84	143	84	100	A	2 - Moderate	1 - Minor	1	N
442	92	F	43.091	165.1	15.8086	1	97.3	60	18	162/67	162	67	100	A	4 - Extreme	4 - Extreme	10	N
443	81	M	67.132	167.6	23.8991	1	97.3	70	18	150/79	150	79	97	A	1 - Minor	1 - Minor	2	N
444	83	F	43.545	152.4	18.7486	1	99.9	90	18	149/60	149	60	96	A	1 - Minor	2 - Moderate	6	N
445	74	F	65.771	157.5	26.5139	1	97.9	78	18	134/61	134	61	100	A	2 - Moderate	1 - Minor	4	N
446	68	M	87.543	182.9	26.1694	1	98.2	94	19	148/99	148	99	96	A	4 - Extreme	4 - Extreme	11	N
447	28	M	124.738	195.6	32.6033	1	98.2	82	18	135/92	135	92	96	A	2 - Moderate	1 - Minor	21	N
448	88	M	85.729	170.2	29.5943	1	98.2	53	20	187/103	187	103	97	A	2 - Moderate	3 - Major	2	N
449	82	M	56.699	188	16.042	1	97.2	89	18	109/53	109	53	97	A	3 - Major	2 - Moderate	10	N
450	72	F	56.699	157.5	22.8567	1	98.6	74	20	130/71	130	71	99	A	3 - Major	2 - Moderate	3	N
451	72	M	78.018	182.9	23.3221	1	96.9	59	16	121/63	121	63	93	A	2 - Moderate	2 - Moderate	5	N
452	61	M	87.09	190.5	23.9982	1	98	83	20	108/62	108	62	95	A	3 - Major	3 - Major	10	N
453	66	F	131.995	167.6	46.9904	1	97.8	69	18	130/61	130	61	96	A	2 - Moderate	1 - Minor	12	N
454	85	F	68.039	160	26.5777	1	98.6	56	20	160/69	160	69	98	A	2 - Moderate	2 - Moderate	2	N
455	80	F	45.359	154.9	18.9043	1	98.8	92	18	143/75	143	75	91	A	3 - Major	4 - Extreme	8	N
456	79	F	52.617	154.9	21.9292	1	98.4	72	15	118/59	118	59	99	A	2 - Moderate	2 - Moderate	4	N
457	24	M	72.603	160	28.3605	1	98.2	84	18	120/75	120	75	96	A	2 - Moderate	1 - Minor	3	N
458	53	M	154.732	182.9	46.2544	1	98.6	74	16	121/71	121	71	98	A	1 - Minor	1 - Minor	2	N
459	61	F	108.862	170.2	37.58	1	98.3	87	18	148/78	148	78	99	A	1 - Minor	1 - Minor	9	N
460	62	M	66.224	170.2	22.8611	1	96.9	58	16	143/94	143	94	97	A	2 - Moderate	2 - Moderate	7	N
461	70	M	87.09	177.8	27.5489	1	96.9	92	20	106/60	106	60	94	A	3 - Major	3 - Major	4	N
462	90	F	49.895	154.9	20.7948	1	98.9	85	16	165/72	165	72	97	A	3 - Major	1 - Minor	5	N
463	76	F	99.79	160	38.9805	1	97.3	92	18	156/77	156	77	91	A	2 - Moderate	2 - Moderate	6	N
464	90	F	59.874	157.5	24.1367	1	96.2	58	18	154/68	154	68	98	A	3 - Major	3 - Major	9	N
465	54	M	81.193	175.3	26.4213	1	98.6	75	18	160/96	160	96	100	A	3 - Major	2 - Moderate	1	N
466	31	M	99.79	180.3	30.697	1	97.7	55	18	141/97	141	97	96	A	2 - Moderate	1 - Minor	1	N
467	43	F	100.698	165.1	36.9425	1	98.3	75	18	132/82	132	82	96	A	1 - Minor	1 - Minor	3	N
468	91	F	39.916	157.5	16.0911	1	98.1	100	18	154/70	154	70	89	A	2 - Moderate	2 - Moderate	3	N
469	31	F	87.997	170.2	30.3773	1	97	67	15	104/50	104	50	96	A	2 - Moderate	1 - Minor	1	N
470	47	M	120.457	182.9	36.0085	1	97.7	92	16	142/90	142	90	100	A	2 - Moderate	1 - Minor	2	N
471	57	M	87.685	182.9	26.2119	1	98.1	81	20	117/73	117	73	97	A	3 - Major	2 - Moderate	2	N
472	70	M	81.647	182.9	24.4069	1	98.1	63	16	135/80	135	80	96	A	2 - Moderate	2 - Moderate	6	N
473	65	F	113.852	165.1	41.7683	1	98.6	72	16	108/50	108	50	95	A	1 - Minor	1 - Minor	1	N
474	57	F	127.93	165.1	46.933	1	97.2	70	20	116/75	116	75	95	A	2 - Moderate	2 - Moderate	6	N
475	64	F	69.853	157.5	28.1594	1	97.9	78	18	134/61	134	61	100	A	1 - Minor	1 - Minor	3	N
476	67	F	98.9	167.64	35.1918	1	98.6	61	18	157/87	157	87		A	1 - Minor	1 - Minor	3	N
477	56	F	73.028	170.2	25.2099	1	97.9	70	16	176/83	176	83	99	A	1 - Minor	1 - Minor	3	N
478	80	F	75.325	152.4	32.4317	1	97.8	72	18	175/74	175	74	98	A	2 - Moderate	2 - Moderate	2	N
479	59	M	68.039	177.8	21.5226	1	99.1	103	20	133/90	133	90		A	2 - Moderate	1 - Minor	8	N
480	68	F	72.589	162.6	27.4555	1	97.2	76	20	143/83	143	83	95	A	2 - Moderate	1 - Minor	3	N
481	47	F	70.307	154.9	29.3019	1	97.9	60	16	142/92	142	92	100	A	1 - Minor	2 - Moderate	2	N
482	79	M	63.503	180.3	19.5345	1	97.6	78	18	156/92	156	92	95	A	3 - Major	3 - Major	17	N
483	69	F	138.799	157.48	55.9675	1	98	67	16	145/72	145	72		A	2 - Moderate	1 - Minor	3	N
484	55	M	90.718	172.7	30.4165	1	98	68	16	153/99	153	99	97	A	2 - Moderate	1 - Minor	2	N
485	76	M	94.347	167.6	33.5877	1	96.9	74	18	113/69	113	69	97	A	2 - Moderate	2 - Moderate	3	N
486	54	M	125.191	175.3	40.7389	1	97.7	83	16	130/70	130	70	93	A	2 - Moderate	1 - Minor	2	N
487	51	M	63.56	167.6	22.6275	1	98.7	75	16	149/87	149	87	98	A	2 - Moderate	2 - Moderate	2	N
488	84	M	62.596	175.3	20.3696	1	97.8	74	16	118/57	118	57	94	A	3 - Major	4 - Extreme	4	N
489	62	F	72.6	166.4	26.2198	1	98.1	88	18	114/75	114	75	95	A	2 - Moderate	1 - Minor	2	N
490	87	M	70.307	172.7	23.5729	1	98.7	99	18	166/90	166	90	97	A	2 - Moderate	1 - Minor	3	N
491	70	F	81.213	152.4	34.9668	1	97.6	76	20	115/70	115	70	94	A	1 - Minor	1 - Minor	1	N
492	62	F	91.178	162.6	34.4865	1	96.6	83	20	167/96	167	96	96	A	1 - Minor	1 - Minor	3	N
493	86	F	68.039	152.4	29.2946	1	98.4	63	20	125/53	125	53	94	A	2 - Moderate	2 - Moderate	4	N
494	91	F	72.575	167.6	25.8368	1	98	82	20	121/50	121	50	94	A	2 - Moderate	2 - Moderate	2	N
495	66	F	98.43	162.6	37.2294	1	97.9	76	20	156/69	156	69	92	A	1 - Minor	1 - Minor	1	N
496	75	F	90.718	160	35.4367	1	98.5	93	18	134/88	134	88	96	A	1 - Minor	1 - Minor	2	N
497	76	M	71.214	177.8	22.5269	1	97.6	93	20	113/73	113	73	95	A	3 - Major	2 - Moderate	4	N
498	81	F	45.359	152.4	19.5296	1	96	80	20	188/54	188	54	96	A	3 - Major	2 - Moderate	4	N
499	82	F	62.142	167.6	22.1227	1	97.5	65	18	161/60	161	60	98	A	2 - Moderate	2 - Moderate	4	N
500	80	F	81.647	167.6	29.0665	1	98.4	54	17	130/58	130	58	99	A	2 - Moderate	2 - Moderate	2	N
501	71	M	88.451	180.3	27.2089	1	97.2	78	19	170/90	170	90	99	A	2 - Moderate	2 - Moderate	3	N
502	80	F	56.245	160	21.9707	1	97.8	76	16	169/83	169	83	98	A	2 - Moderate	1 - Minor	2	N
503	68	F	104.78	149.9	46.631	1	97.4	65	16	153/76	153	76	97	A	2 - Moderate	1 - Minor	3	N
504	67	F	68.969	160	26.941	1	98.8	93	16	109/73	109	73	100	A	1 - Minor	1 - Minor	3	N
505	65	F	64.881	167.6	23.0977	1	97.4	73	18	160/80	160	80	99	A	1 - Minor	1 - Minor	4	N
506	62	M	70.392	170.2	24.2999	1	98.3	97	15	119/84	119	84	98	A	3 - Major	2 - Moderate	2	N
507	57	F	83.149	160	32.4801	1	98.3	82	16	115/66	115	66	91	A	2 - Moderate	1 - Minor	4	N
508	42	M	97.069	177.8	30.7056	1	97.4	87	16	141/90	141	90	97	A	1 - Minor	1 - Minor	1	N
509	91	M	86.183	180.3	26.5112	1	97.9	90	16	142/82	142	82	100	A	4 - Extreme	3 - Major	14	N
510	45	F	115.212	160	45.0047	1	96.5	90	20	137/69	137	69	97	A	1 - Minor	1 - Minor	2	N
511	88	F	38.102	157.5	15.3598	1	97.9	97	20	192/70	192	70	98	A	2 - Moderate	2 - Moderate	3	N
512	55	F	86.183	154.9	35.9185	1	98	70	18	136/80	136	80	96	A	1 - Minor	1 - Minor	6	N
513	45	F	101.605	162.6	38.4303	1	97.6	94	16	143/77	143	77	98	A	2 - Moderate	1 - Minor	3	N
514	43	M	81.647	177.8	25.8272	1	98.9	69	18	149/83	149	83	98	A	2 - Moderate	1 - Minor	1	N
515	64	F	114.305	162.6	43.2339	1	98.1	71	16	132/65	132	65	98	A	1 - Minor	1 - Minor	3	N
516	55	M	90.718	177.8	28.6966	1	98.8	81	18	117/70	117	70	95	A	2 - Moderate	2 - Moderate	4	N
517	65	F	71.679	172.7	24.033	1	97	64	20	132/79	132	79	97	A	1 - Minor	1 - Minor	1	N
518	73	F	68.039	172.7	22.8125	1	97.1	67	16	176/91	176	91	97	A	2 - Moderate	3 - Major	6	N
519	70	M	53.977	170.2	18.6333	1	98.2	74	16	142/82	142	82	95	A	3 - Major	2 - Moderate	3	N
520	76	F	61.689	157.5	24.8683	1	98.2	89	20	159/89	159	89	99	A	2 - Moderate	3 - Major	5	N
521	68	F	76.657	156.2	31.4188	1	97.1	58	18	157/63	157	63	98	A	1 - Minor	1 - Minor	4	N
522	69	F	84.368	160	32.9562	1	97.2	74	17	147/83	147	83	98	A	2 - Moderate	1 - Minor	11	N
523	92	F	117 lbs	170.2	#VALUE!	1	97.9	85	18	167/69	167	69	88	A	2 - Moderate	2 - Moderate	3	N
524	59	M	124.738	175.3	40.5915	1	98.2	81	17	103/55	103	55	91	A	3 - Major	3 - Major	8	N
525	61	F	93.44	167.6	33.2648	1	97.5	74	16	162/80	162	80	98	A	3 - Major	1 - Minor	5	N
526	83	M	77.111	170.2	26.6193	1	97.6	71	16	130/76	130	76	97	A	1 - Minor	1 - Minor	3	N
527	24	M	83.915	180.3	25.8136	1	98.8	64	17	119/72	119	72	99	A	1 - Minor	1 - Minor	1	N
528	76	F	72.575	167.6	25.8368	1	98.4	72	20	152/64	152	64	94	A	2 - Moderate	2 - Moderate	1	N
529	62	F	89.896	165.1	32.9797	1	98.6	75	18	121/62	121	62	97	A	3 - Major	1 - Minor	21	N
530	68	F	64.864	157.5	26.1482	1	97.8	73	17	131/82	131	82	98	A	2 - Moderate	1 - Minor	3	N
531	92	F	65.317	162.6	24.705	1	97.4	86	20	117/63	117	63	94	A	1 - Minor	2 - Moderate	1	N
532	73	F	134.263	165.1	49.2563	1	97.8	79	20	186/91	186	91	96	A	3 - Major	3 - Major	11	N
533	85	F	50.802	152.4	21.8731	1	97.6	85	19	147/87	147	87	99	A	3 - Major	2 - Moderate	4	N
534	34	F	117.962	167.6	41.9947	1	98.3	74	18	120/61	120	61	97	A	2 - Moderate	1 - Minor	2	N
535	43	F	112.051	167.6	39.8903	1	97.8	58	18	128/93	128	93	99	A	1 - Minor	1 - Minor	4	N
536	72	F	83.915	157.5	33.8282	1	101.1	85	20	115/100	115	100	93	A	3 - Major	4 - Extreme	7	N
537	41	M	86.183	167.6	30.6813	1	97.4	97	16	124/81	124	81	97	A	1 - Minor	1 - Minor	4	N
538	71	M	84.385	182.9	25.2254	1	97.8	63	20	144/71	144	71	93	A	2 - Moderate	2 - Moderate	3	N
539	35	M	104.326	175.3	33.9491	1	97.5	70	16	145/87	145	87	94	A	2 - Moderate	2 - Moderate	1	N
540	64	M	104.786	190.5	28.8744	1	97.2	77	18	172/99	172	99	98	A	1 - Minor	2 - Moderate	3	N
541	62	M	111.592	180.3	34.3275	1	98	75	20	124/66	124	66	97	A	2 - Moderate	1 - Minor	4	N
542	68	M	91.626	172.7	30.7209	1	98.2	90	18	125/66	125	66	100	A	2 - Moderate	2 - Moderate	3	N
543	49	F	73.482	160	28.7039	1	98.3	73	18	140/94	140	94	95	A	1 - Minor	1 - Minor	3	N
544	72	F	96.179	168.9	33.7148	1	98.2	69	20	162/92	162	92	98	A	1 - Minor	1 - Minor	5	N
545	90	F	54.885	162.6	20.7593	1	97.9	61	16	154/86	154	86	97	A	2 - Moderate	3 - Major	3	N
546	53	F	78.471	172.7	26.3102	1	97.2	60	16	107/75	107	75	94	A	2 - Moderate	1 - Minor	7	N
547	44	F	154.675	175.3	50.3334	1	97	80	20	149/82	149	82	98	A	2 - Moderate	1 - Minor	3	N
548	67	F	114.305	170.2	39.459	1	98.2	97	19	114/55	114	55	100	A	3 - Major	3 - Major	9	N
549	82	M	118.473	177.8	37.4762	1	97.5	67	16	126/69	126	69	99	A	2 - Moderate	1 - Minor	1	N
550	92	F	56.245	157.5	22.6737	1	97.4	85	18	133/72	133	72	97	A	2 - Moderate	2 - Moderate	9	Y
551	76	M	72.575	175.3	23.6169	1	97.8	59	20	115/65	115	65	98	A	2 - Moderate	1 - Minor	1	N
552	72	F	63.503	149.9	28.2612	1	97.5	100	20	136/71	136	71	96	A	2 - Moderate	2 - Moderate	2	N
553	63	F	77.111	152.4	33.2006	1	96.7	77	16	140/71	140	71	93	A	2 - Moderate	2 - Moderate	8	N
554	78	F	63.758	157.5	25.7024	1	98.2	67	16	158/69	158	69	95	A	2 - Moderate	2 - Moderate	3	N
555	39	F	87.09	170.2	30.0642	1	97	83	16	123/80	123	80	100	A	1 - Minor	1 - Minor	1	N
556	89	F	52.163	165.1	19.1368	1	98	88	18	181/87	181	87	98	A	1 - Minor	1 - Minor	1	N
557	46	F	88.451	175.3	28.7832	1	96.8	90	16	147/77	147	77	100	A	2 - Moderate	1 - Minor	1	N
558	73	M	72.575	172.7	24.3334	1	97.9	66	17	121/65	121	65	100	A	2 - Moderate	1 - Minor	3	N
559	71	F	88.451	157.5	35.6567	1	97.3	63	17	157/82	157	82	94	A	2 - Moderate	1 - Minor	3	N
560	71	M	99.79	175.3	32.4731	1	98.2	63	16	152/72	152	72	97	A	2 - Moderate	1 - Minor	5	N
561	68	M	79.379	190.5	21.8734	1	97.2	67	18	188/87	188	87	100	A	2 - Moderate	1 - Minor	2	N
562	75	M	64.524	162.6	24.4051	1	98.4	54	18	138/61	138	61	99	A	2 - Moderate	1 - Minor	3	N
563	83	F	81.193	157.5	32.7309	1	97.8	73	18	182/92	182	92	92	A	2 - Moderate	2 - Moderate	2	N
564	49	F	106.594	165.1	39.1056	1	98	94	18	142/58	142	58	97	A	2 - Moderate	1 - Minor	2	N
565	49	M	99.79	177.8	31.5663	1	97.6	83	20	115/65	115	65	98	A	3 - Major	2 - Moderate	12	N
566	74	F	79.379	162.6	30.0237	1	98.7	77	18	119/61	119	61	98	A	3 - Major	3 - Major	5	N
567	63	M	89.358	175.3	29.0783	1	97.4	70	20	164/62	164	62	96	A	2 - Moderate	1 - Minor	5	N
568	86	M	86.636	175.3	28.1926	1	97.8	83	20	146/77	146	77	100	A	2 - Moderate	2 - Moderate	2	N
569	70	M	94.347	182.9	28.2033	1	99.8	82	20	157/85	157	85	100	A	3 - Major	3 - Major	4	N
570	47	M	70.959	185.4	20.6437	1	98.3	61	18	143/89	143	89	95	A	1 - Minor	1 - Minor	5	N
571	50	M	109.769	170.2	37.8931	1	97.2	62	15	163/76	163	76	100	A	1 - Minor	1 - Minor	4	N
572	41	F	85.275	175.3	27.7497	1	98	94	16	125/75	125	75	97	A	1 - Minor	1 - Minor	1	N
573	93	F	81.647	167.6	29.0665	1	98.6	84	16	190/120	190	20	94	A	2 - Moderate	1 - Minor	8	N
574	65	M	80.002	170.2	27.6173	1	97.8	98	17	112/62	112	62	97	A	3 - Major	1 - Minor	6	N
575	82	F	72.575	152.4	31.2476	1	98.7	63	17	119/57	119	57	92	A	2 - Moderate	2 - Moderate	6	N
576	66	F	83.915	154.9	34.9733	1	98.1	61	18	103/60	103	60	93	A	3 - Major	3 - Major	2	N
577	67	F	100.698	162.6	38.0873	1	97.5	70	16	139/77	139	77	96	A	2 - Moderate	2 - Moderate	6	N
578	93	F	44.537	157.5	17.9539	1	98.2	69	20	173/59	173	59	99	A	3 - Major	3 - Major	4	N
579	47	F	109.316	170.2	37.7368	1	98.7	87	18	139/79	139	79	96	A	3 - Major	2 - Moderate	6	N
580	77	F	49.895	152.4	21.4826	1	97.3	66	16	183/80	183	80	100	A	3 - Major	1 - Minor	22	N
581	72	F	64.41	160	25.1602	1	98.6	58	18	127/71	127	71	97	A	2 - Moderate	1 - Minor	6	N
582	63	F	92.986	167.6	33.1032	1	98.5	56	19	126/58	126	58	96	A	2 - Moderate	2 - Moderate	5	N
583	82	F	43.998	157.5	17.7367	1	99.1	62	17	186/83	186	83	96	A	2 - Moderate	2 - Moderate	3	N
584	78	F	72.575	165.1	26.6252	1	98.8	88	16	135/55	135	55	95	A	2 - Moderate	1 - Minor	4	N
585	62	F	73.936	165.1	27.1245	1	98.4	61	20	110/60	110	60	97	A	2 - Moderate	1 - Minor	3	N
586	68	F	81.647	154.9	34.0281	1	98.4	63	19	159/53	159	53	95	A	2 - Moderate	1 - Minor	6	N
587	81	F	48.081	167.6	17.1169	1	97.6	85	17	127/83	127	83	96	A	2 - Moderate	2 - Moderate	5	N
588	51	M	63.219	175.3	20.5723	1	98.1	88	19	113/65	113	65	100	A	2 - Moderate	1 - Minor	4	N
589	79	M	80.286	190.5	22.1233	1	98.1	66	14	98/51	98	51	94	A	2 - Moderate	2 - Moderate	6	N
590	51	M	117.934	185.4	34.3099	1	101.1	67	20	114/67	114	67	94	A	2 - Moderate	1 - Minor	2	N
591	69	M	97.069	172.7	32.5459	1	96	98	20	133/78	133	78	98	A	4 - Extreme	4 - Extreme	12	Y
592	76	M	93.525	170.2	32.2856	1	97.5	77	19	116/75	116	75	94	A	2 - Moderate	1 - Minor	1	N
593	56	F	63.503	154.9	26.4662	1	98.3	93	14	95/75	95	75	98	A	1 - Minor	1 - Minor	3	N
594	59	M	75.75	180.3	23.3019	1	98.3	74	16	145/81	145	81	98	A	2 - Moderate	1 - Minor	2	N
595	50	M	116.8	182.9	34.9153	1	98.5	91	20	142/91	142	91	100	A	2 - Moderate	1 - Minor	2	N
596	72	F	87.997	154.9	36.6746	1	98.1	70	16	160/75	160	75	98	A	3 - Major	3 - Major	3	N
597	75	F	44.452	149.9	19.7828	1	98.1	76	16	160/83	160	83	96	A	3 - Major	1 - Minor	2	N
598	74	F	54.431	149.9	24.2238	1	98.1	80	18	110/52	110	52	95	A	3 - Major	3 - Major	3	N
599	81	F	78.471	154.9	32.7044	1	97	77	16	176/69	176	69	92	A	2 - Moderate	2 - Moderate	4	N
600	64	F	117.48	165.1	43.0993	1	98	78	20	143/75	143	75	95	A	1 - Minor	1 - Minor	2	N
601	55	M	74.843	188	21.1756	1	98.2	89	18	147/87	147	87	100	A	2 - Moderate	1 - Minor	1	N
602	73	M	83.206	175.3	27.0764	1	98.7	99	18	150/90	150	90	96	A	2 - Moderate	2 - Moderate	3	N
603	79	M	75.75	165.1	27.79	1	98.7	89	18	147/85	147	85	98	A	1 - Minor	1 - Minor	1	N
604	51	F	120.202	160	46.9539	1	96.4	78	18	153/89	153	89	98	A	2 - Moderate	1 - Minor	3	N
605	80	F	44.055	152.4	18.9682	1	98	92	19	153/76	153	76	91	A	2 - Moderate	1 - Minor	7	N
606	89	M	74.843	177.8	23.6749	1	98	65	16	138/78	138	78	99	A	2 - Moderate	3 - Major	5	N
607	90	F	71.951	157.5	29.0052	1	97.4	83	16	110/63	110	63	95	A	2 - Moderate	2 - Moderate	5	N
608	93	F	53.127	147.3	24.4855	1	98.8	96	16	173/92	173	92	97	A	2 - Moderate	2 - Moderate	5	N
609	45	F	76.204	170.2	26.3062	1	98.2	84	20	108/62	108	62	98	A	1 - Minor	1 - Minor	28	N
610	60	M	84.363	167.6	30.0334	1	97.6	66	16	164/76	164	76	98	A	3 - Major	1 - Minor	8	N
611	88	F	86.636	167.6	30.8426	1	97.6	66	18	147/63	147	63	97	A	3 - Major	3 - Major	2	N
612	80	F	60.951	152.4	26.2428	1	97.3	94	17	149/90	149	90	95	A	2 - Moderate	1 - Minor	2	N
613	57	M	111.725	177.8	35.3417	1	97.5	63	14	97/64	97	64	100	A	3 - Major	2 - Moderate	2	N
614	86	F	68.039	167.6	24.222	1	98.4	80	20	172/76	172	76	99	A	2 - Moderate	1 - Minor	3	N
615	89	F	68.039	167.6	24.222	1	98.1	59	18	185/76	185	76	99	A	2 - Moderate	2 - Moderate	2	N
616	71	F	79.379	149.9	35.3266	1	98.3	65	18	145/79	145	79	94	A	2 - Moderate	2 - Moderate	1	N
617	88	F	49.895	162.6	18.8719	1	97.2	70	18	136/72	136	72	94	A	2 - Moderate	1 - Minor	1	N
618	61	F	77.564	167.6	27.6129	1	97.8	80	18	131/69	131	69	100	A	1 - Minor	1 - Minor	1	N
619	73	M	88.989	180.3	27.3744	1	98.5	77	18	147/87	147	87	94	A	1 - Minor	2 - Moderate	1	N
620	27	M	68.039	180.3	20.9299	1	98.3	91	16	118/83	118	83		A	2 - Moderate	1 - Minor	3	N
621	47	M	104.326	182.9	31.1864	1	97.1	72	20	141/87	141	87	100	A	1 - Minor	1 - Minor	2	N
622	36	F	108.862	172.7	36.4999	1	99.6	91	16	149/93	149	93		A	2 - Moderate	1 - Minor	2	N
623	49	F	56.699	157.5	22.8567	1	98.7	75	18	121/81	121	81	97	A	2 - Moderate	1 - Minor	2	N
624	66	M	90.718	170.2	31.3166	1	98.4	57	17	155/76	155	76	95	A	2 - Moderate	3 - Major	2	N
625	87	F	117.934	162.6	44.6065	1	97.1	59	18	159/70	159	70	94	A	2 - Moderate	2 - Moderate	1	N
626	57	F	89.811	165.1	32.9485	1	98.4	90	18	171/94	171	94	90	A	2 - Moderate	1 - Minor	3	N
627	69	F	77.111	162.6	29.1659	1	98.1	84	19	165/79	165	79	91	A	3 - Major	2 - Moderate	3	N
628	76	M	76.374	172.7	25.6071	1	97.3	97	18	107/77	107	77	96	A	3 - Major	3 - Major	7	N
629	82	M	52.787	167.6	18.7923	1	97	78	20	126/61	126	61	98	A	3 - Major	2 - Moderate	2	N
630	82	M	63.503	182.9	18.9831	1	97.8	73	20	130/77	130	77	99	A	3 - Major	3 - Major	7	N
631	72	F	90.718	158.8	35.9743	1	98	84	20	153/46	153	46	94	A	3 - Major	4 - Extreme	10	N
632	75	F	72.575	170.2	25.0535	1	98.5	85	17	140/70	140	70	96	A	3 - Major	3 - Major	8	N
633	77	M	74.843	165.1	27.4573	1	100	98	20	140/59	140	59	98	A	2 - Moderate	2 - Moderate	3	N
634	71	M	102.058	177.8	32.2837	1	98.4	88	20	130/74	130	74	100	A	2 - Moderate	2 - Moderate	3	N
635	44	M	131.542	182.9	39.3221	1	97.83	73	18	141/84	141	84	100	A	2 - Moderate	1 - Minor	3	N
636	84	M	82.355	177.8	26.0511	1	97.9	94	17	117/86	117	86	100	A	3 - Major	2 - Moderate	4	N
637	70	F	88.451	170.2	30.534	1	98.6	93	16	116/85	116	85	100	A	3 - Major	3 - Major	5	N
638	28	F	55.508	175.3	18.0631	1	99.3	69	15	108/58	108	58	100	A	2 - Moderate	1 - Minor	4	N
639	40	F	83.915	167.6	29.8739	1	98	75	16	125/83	125	83	99	A	1 - Minor	1 - Minor	4	N
640	90	M	88.592	167.6	31.5389	1	98.8	77	16	109/58	109	58	94	A	3 - Major	3 - Major	6	N
641	61	F	75.296	152.4	32.4192	1	98.5	95	17	134/80	134	80	100	A	3 - Major	2 - Moderate	5	N
642	75	F	100.953	177.8	31.9342	1	98.7	86	16	150/76	150	76	94	A	1 - Minor	1 - Minor	4	N
643	77	F	85.729	144.8	40.8875	1	97.9	87	18	152/83	152	83	95	A	1 - Minor	2 - Moderate	6	N
644	39	F	68.946	149.9	30.6836	1	97.5	65	20	135/90	135	90	100	A	1 - Minor	1 - Minor	5	N
645	76	M	90.265	180.3	27.7669	1	98	68	20	139/69	139	69	93	A	4 - Extreme	4 - Extreme	6	N
646	64	F	81.647	172.7	27.3751	1	97.9	73	16	122/67	122	67	100	A	1 - Minor	1 - Minor	1	N
647	57	M	86.183	172.7	28.8959	1	98.1	86	16	141/74	141	74	98	A	2 - Moderate	1 - Minor	4	N
648	69	F	117.48	172.7	39.3894	1	96.4	73	18	127/79	127	79	96	A	3 - Major	2 - Moderate	7	N
649	70	F	97.522	177.8	30.8489	1	97.8	64	18	151/73	151	73	97	A	2 - Moderate	2 - Moderate	4	N
650	68	F	101.151	167.6	36.0099	1	99	68	16	145/41	145	41	100	A	3 - Major	3 - Major	7	N
651	41	M	74.843	170.2	25.8364	1	98.5	84	16	142/79	142	79	97	A	1 - Minor	1 - Minor	6	N
652	83	F	68.039	154.9	28.3567	1	99.2	54	16	160/66	160	66	92	A	3 - Major	3 - Major	5	N
653	82	F	87.997	172.7	29.5042	1	98.4	81	18	141/61	141	61	94	A	1 - Minor	1 - Minor	5	N
654	72	M	99.79	182.9	29.8304	1	99	81	18	140/78	140	78	94	A	2 - Moderate	2 - Moderate	4	N
655	73	F	102.058	152.4	43.9417	1	98.6	77	18	102/56	102	56	90	A	2 - Moderate	2 - Moderate	3	N
656	41	F	68.039	170.2	23.4876	1	98.2	73	18	118/75	118	75	98	A	2 - Moderate	1 - Minor	3	N
657	87	F	72.802	160	28.4383	1	97.6	59	18	116/61	116	61	97	A	2 - Moderate	2 - Moderate	2	N
658	52	M	83.915	182.9	25.0849	1	97.4	70	16	177/105	177	105	97	A	1 - Minor	1 - Minor	1	N
659	50	M	77.111	160	30.1215	1	96.7	72	18	177/98	177	98	95	A	1 - Minor	1 - Minor	3	N
660	77	M	78.5	180.3	24.1478	1	97.3	69	16	140/90	140	90	94	A	1 - Minor	1 - Minor	2	N
661	74	M	85.729	170.2	29.5943	1	97.5	59	16	159/73	159	73	95	A	3 - Major	3 - Major	3	N
662	59	M	109.769	170.2	37.8931	1	97.8	68	20	121/69	121	69	100	A	2 - Moderate	1 - Minor	3	N
663	85	F	56.245	144.8	26.8254	1	97.6	85	20	101/51	101	51	96	A	2 - Moderate	2 - Moderate	2	N
664	89	F	54.431	149.9	24.2238	1	98.7	77	17	149/81	149	81	94	A	2 - Moderate	2 - Moderate	2	N
665	65	F	80.739	170.2	27.8718	1	97.1	93	18	152/88	152	88	100	A	2 - Moderate	1 - Minor	2	N
666	65	M	89.811	182.9	26.8474	1	98.8	80	17	138/96	138	96	98	A	2 - Moderate	1 - Minor	2	N
667	67	M	71.214	195.6	18.6135	1	98.2	100	16	132/82	132	82	98	A	3 - Major	4 - Extreme	1	Y
668	76	M	109.316	172.7	36.6521	1	97.9	87	17	167/99	167	99	93	A	2 - Moderate	2 - Moderate	5	N
669	78	M	87.09	182.9	26.034	1	97.7	75	20	117/62	117	62	90	A	1 - Minor	2 - Moderate	3	N
670	83	F	65.317	152.4	28.1227	1	97.4	91	16	176/78	176	78	99	A	2 - Moderate	1 - Minor	4	N
671	56	M	112.491	180.3	34.604	1	99.7	93	16	179/91	179	91	97	A	3 - Major	3 - Major	16	N
672	62	F	85.275	147.3	39.3021	1	97.8	63	20	112/56	112	56	94	A	2 - Moderate	1 - Minor	1	N
673	55	F	84.368	162.6	31.9107	1	98.2	99	18	146/85	146	85	98	A	3 - Major	2 - Moderate	4	N
674	72	F	66.678	162.6	25.2198	1	99	95	18	129/78	129	78	94	A	3 - Major	2 - Moderate	4	N
675	83	F	50.802	152.4	21.8731	1	97.4	78	16	108/61	108	61	94	A	1 - Minor	1 - Minor	3	N
676	27	F	70.76	157.5	28.5251	1	98.9	93	18	125/73	125	73	98	A	2 - Moderate	1 - Minor	3	N
677	60	M	121.109	182.9	36.2034	1	98.3	65	16	158/92	158	92	97	A	2 - Moderate	1 - Minor	2	N
678	68	M	66.281	172.7	22.2231	1	97.7	72	16	146/62	146	62	100	A	1 - Minor	1 - Minor	10	N
679	60	F	66.224	167.6	23.5759	1	97.3	84	20	141/66	141	66	96	A	3 - Major	2 - Moderate	4	N
680	76	F	72.575	165.1	26.6252	1	98.5	84	16	122/58	122	58	100	A	3 - Major	3 - Major	5	N
681	50	M	79.379	175.3	25.831	1	97.9	55	17	133/86	133	86	100	A	2 - Moderate	2 - Moderate	4	N
682	70	M	106.594	185.4	31.0108	1	98.2	73	16	120/57	120	57	100	A	2 - Moderate	2 - Moderate	3	N
683	60	M	72.575	172.7	24.3334	1	97.8	61	16	107/71	107	71	98	A	2 - Moderate	1 - Minor	1	N
684	74	M	73.936	172.7	24.7897	1	98.9	93	18	110/59	110	59		A	2 - Moderate	2 - Moderate	2	N
685	37	F	112.037	175.3	36.4584	1	98.4	78	20	148/61	148	61	100	A	1 - Minor	1 - Minor	2	N
686	92	M	56.699	170.2	19.573	1	97.5	65	17	147/80	147	80	99	A	1 - Minor	1 - Minor	2	N
687	39	F	74.4	160	29.0625	1	97.3	57	16	108/71	108	71	98	A	1 - Minor	1 - Minor	1	N
688	82	M	75.977	182.9	22.712	1	98.3	71	15	118/71	118	71	100	A	2 - Moderate	2 - Moderate	3	N
689	90	F	55.792	170.2	19.2598	1	97.6	54	18	163/87	163	87	97	A	2 - Moderate	2 - Moderate	3	N
690	82	M	68.039	170.2	23.4876	1	97.6	59	18	195/95	195	95	96	A	1 - Minor	3 - Major	3	N
691	58	F	111.13	165.1	40.7697	1	98.4	64	20	143/67	143	67	98	A	2 - Moderate	1 - Minor	3	N
692	55	F	67.132	165.1	24.6284	1	97.7	78	16	110/67	110	67	100	A	2 - Moderate	2 - Moderate	4	N
693	80	F	66.026	167.6	23.5054	1	97.7	62	16	163/73	163	73	99	A	1 - Minor	1 - Minor	4	N
694	71	M	67.132	152.4	28.9041	1	98.3	84	16	161/89	161	89	97	A	4 - Extreme	3 - Major	4	N
695	65	F	63.075	162.6	23.857	1	97.8	67	18	115/66	115	66	98	A	1 - Minor	1 - Minor	1	N
696	82	M	83.007	177.8	26.2574	1	98	94	16	155/92	155	92	95	A	1 - Minor	1 - Minor	3	N
697	88	F	55.338	157.5	22.3081	1	97.2	89	16	146/84	146	84	94	A	1 - Minor	1 - Minor	3	N
698	74	F	107.048	167.6	38.1093	1	98.7	60	16	141/59	141	59	95	A	1 - Minor	1 - Minor	3	N
699	72	F	76.204	152.4	32.8101	1	97.9	64	16	145/73	145	73	96	A	1 - Minor	1 - Minor	3	N
700	88	F	56.245	162.6	21.2737	1	97.9	63	18	140/52	140	52	95	A	2 - Moderate	2 - Moderate	2	N
701	45	F	85.275	167.6	30.358	1	98.7	72	20	140/89	140	89	93	A	1 - Minor	2 - Moderate	1	N
702	81	F	54.431	157.5	21.9425	1	97.4	65	19	141/74	141	74	96	A	1 - Minor	2 - Moderate	1	N
703	54	M	113.398	180.3	34.883	1	98	79	18	167/95	167	95	98	A	2 - Moderate	2 - Moderate	9	N
704	74	F	63.503	165.1	23.297	1	97	62	20	135/68	135	68	97	A	3 - Major	1 - Minor	3	N
705	50	F	73.567	167.6	26.19	1	98.7	96	16	157/78	157	78	100	A	1 - Minor	1 - Minor	2	N
706	60	M	97.522	185.4	28.3716	1	97.6	94	18	136/80	136	80	96	A	2 - Moderate	2 - Moderate	2	N
707	76	M	86.183	172.7	28.8959	1	97.8	71	18	141/82	141	82	96	A	1 - Minor	1 - Minor	1	N
708	40	F	96.615	167.6	34.3951	1	98.4	71	19	115/63	115	63	96	A	1 - Minor	1 - Minor	1	N
709	56	M	74.843	188	21.1756	1	99.1	84	18	107/58	107	58	92	A	2 - Moderate	1 - Minor	9	N
710	90	F	55.338	160	21.6164	1	98.6	97	19	170/82	170	82	98	A	4 - Extreme	3 - Major	6	N
711	73	F	77.139	149.9	34.3298	1	96.3	54	19	159/60	159	60	95	A	2 - Moderate	1 - Minor	7	N
712	74	F	78.471	157.5	31.6336	1	98.2	84	16	132/72	132	72	100	A	2 - Moderate	3 - Major	7	N
713	72	F	80.286	165.1	29.4541	1	98.2	87	17	158/45	158	45	98	A	2 - Moderate	2 - Moderate	7	N
714	46	M	81.647	177.8	25.8272	1	98.2	52	18	145/85	145	85	98	A	2 - Moderate	2 - Moderate	6	N
715	61	F	65.771	160	25.6918	1	97.9	82	20	127/60	127	60	97	A	3 - Major	1 - Minor	6	N
716	77	F	93.44	165.1	34.2798	1	97.9	82	20	117/71	117	71	95	A	2 - Moderate	2 - Moderate	5	N
717	89	F	54.885	167.6	19.5391	1	97.5	70	17	144/62	144	62	98	A	3 - Major	2 - Moderate	3	N
718	83	F	68.039	157.5	27.4282	1	96.4	83	17	194/71	194	71	95	A	2 - Moderate	2 - Moderate	3	N
719	78	M	74.616	177.8	23.6031	1	98.1	96	19	142/62	142	62	100	A	1 - Minor	1 - Minor	18	N
720	89	F	82.1	165.1	30.1196	1	96.7	55	16	146/67	146	67	94	A	2 - Moderate	1 - Minor	2	N
721	90	M	80.286	177.8	25.3966	1	95.4	63	16	138/69	138	69	94	A	2 - Moderate	1 - Minor	1	N
722	54	F	52.617	160	20.5535	1	97.8	98	18	103/73	103	73	100	A	3 - Major	2 - Moderate	8	N
723	30	M	152.861	175.3	49.7431	1	96.4	80	16	138/86	138	86	96	A	2 - Moderate	1 - Minor	3	N
724	65	M	81.647	172.7	27.3751	1	98.9	89	16	182/93	182	93	96	A	3 - Major	2 - Moderate	4	N
725	78	M	83.971	182.9	25.1016	1	98.2	97	16	154/87	154	87	100	A	1 - Minor	2 - Moderate	2	N
726	84	M	77.111	182.9	23.051	1	97	67	20	158/85	158	85	96	A	3 - Major	3 - Major	1	N
727	53	M	129.274	188	36.5759	1	95.8	63	18	145/80	145	80	92	A	1 - Minor	1 - Minor	1	N
728	85	F	77.111	172.7	25.8542	1	98.7	85	18	123/72	123	72	96	A	1 - Minor	2 - Moderate	1	N
729	77	F	85.729	144.8	40.8875	1	97.9	77	17	139/80	139	80	99	A	2 - Moderate	2 - Moderate	2	N
730	72	M	122.47	190.5	33.7474	1	97.6	60	18	151/71	151	71	97	A	2 - Moderate	2 - Moderate	3	N
731	51	F	90.378	167.6	32.1747	1	98.3	52	16	179/108	179	108	97	A	2 - Moderate	2 - Moderate	3	N
732	52	M	88.451	182.9	26.4408	1	98.6	73	18	112/75	112	75	95	A	2 - Moderate	1 - Minor	6	N
733	74	F	53.751	162.6	20.3304	1	97.3	68	16	145/55	145	55	100	A	2 - Moderate	2 - Moderate	7	N
734	89	M	82.554	180.3	25.3949	1	97.9	74	20	153/79	153	79	96	A	3 - Major	3 - Major	7	N
735	95	F	56.699	162.6	21.4454	1	97.2	97	16	128/86	128	86	91	A	2 - Moderate	3 - Major	7	N
736	79	F	65.771	157.5	26.5139	1	97.8	78	18	166/76	166	76	92	A	3 - Major	3 - Major	6	N
737	57	F	77.111	170.2	26.6193	1	97.3	85	18	127/46	127	46	94	A	3 - Major	3 - Major	6	N
738	91	M	72.575	177.8	22.9574	1	97.4	63	16	162/64	162	64	97	A	1 - Minor	2 - Moderate	10	N
739	77	M	93.44	175.3	30.4067	1	97.7	72	18	147/72	147	72	99	A	1 - Minor	2 - Moderate	4	N
740	65	M	86.183	180.3	26.5112	1	98.2	79	16	126/78	126	78	96	A	1 - Minor	1 - Minor	4	N
741	90	M	77.111	167.6	27.4516	1	97.3	59	17	133/66	133	66	96	A	2 - Moderate	2 - Moderate	5	N
742	68	M	70.534	177.8	22.3118	1	98.4	85	18	135/78	135	78	95	A	1 - Minor	1 - Minor	5	N
743	82	F	59.421	154.9	24.7649	1	97.3	88	17	122/73	122	73	92	A	3 - Major	3 - Major	6	Y
744	83	F	78.925	170.2	27.2455	1	98	66	20	155/122	155	122	99	A	3 - Major	4 - Extreme	2	Y
745	74	M	83.915	182.9	25.0849	1	98.3	78	16	141/63	141	63	98	A	3 - Major	3 - Major	2	N
746	85	F	67.132	170.2	23.1745	1	96.6	80	20	183/83	183	83	96	A	2 - Moderate	2 - Moderate	2	N
747	62	M	109.429	185.4	31.8356	1	98.8	87	15	128/78	128	78	97	A	3 - Major	3 - Major	1	N
748	74	F	68.039	162.6	25.7346	1	98.7	96	20	158/67	158	67	94	A	2 - Moderate	3 - Major	4	N
749	56	F	74.843	167.6	26.6442	1	97.8	78	16	106/65	106	65	100	A	1 - Minor	1 - Minor	5	N
750	32	F	78.936	175.3	25.6869	1	97.8	78	18	124/61	124	61	95	A	1 - Minor	1 - Minor	2	N
751	41	F	122.47	167.6	43.5995	1	97.7	92	20	114/75	114	75	100	A	2 - Moderate	1 - Minor	2	N
752	55	M	90.718	175.3	29.5209	1	98.5	64	20	149/93	149	93	100	A	2 - Moderate	1 - Minor	2	N
753	66	M	73.482	170.2	25.3666	1	97.5	76	18	152/107	152	107	100	A	2 - Moderate	2 - Moderate	1	N
754	65	M	81.788	177.8	25.8718	1	98.2	70	17	159/83	159	83	99	A	1 - Minor	1 - Minor	1	N
755	73	F	61.49	167.6	21.8905	1	98.3	97	16	161/86	161	86	97	A	2 - Moderate	2 - Moderate	5	N
756	88	F	71.894	149.9	31.9955	1	97.6	96	17	180/58	180	58	95	A	2 - Moderate	1 - Minor	3	N
757	66	F	122.073	161.3	46.9192	1	98.2	74	18	141/64	141	64	92	A	2 - Moderate	1 - Minor	3	N
758	80	F	63.049	165.1	23.1304	1	97.8	80	18	134/47	134	47	97	A	2 - Moderate	2 - Moderate	4	N
759	65	M	95.254	167.6	33.9106	1	97.5	65	18	128/80	128	80	98	A	2 - Moderate	2 - Moderate	3	N
760	64	M	105.772	177.8	33.4586	1	97.9	85	18	133/78	133	78	99	A	2 - Moderate	3 - Major	3	N
761	45	F	61.235	185.4	17.8148	1	95.6	70	18	151/98	151	98	100	A	2 - Moderate	1 - Minor	1	N
762	44	M	90.718	175.3	29.5209	1	97.7	79	20	117/69	117	69	97	A	2 - Moderate	2 - Moderate	1	N
763	76	M	68.039	152.4	29.2946	1	97.9	56	16	148/85	148	85	97	A	3 - Major	2 - Moderate	9	N
764	52	F	108.862	170.2	37.58	1	98.1	88	20	126/83	126	83	100	A	3 - Major	3 - Major	9	N
765	66	F	83.915	157.5	33.8282	1	98.1	86	20	151/73	151	73	98	A	2 - Moderate	1 - Minor	11	N
766	71	F	77.366	154.9	32.2439	1	98.1	81	16	136/65	136	65	100	A	2 - Moderate	2 - Moderate	10	N
767	63	F	57.606	162.6	21.7885	1	98.3	73	16	137/81	137	81	96	A	2 - Moderate	2 - Moderate	6	N
768	75	F	81.647	157.5	32.9139	1	97.3	70	16	124/75	124	75	94	A	3 - Major	1 - Minor	7	N
769	78	M	93.015	177.8	29.4232	1	97.5	87	20	129/52	129	52	99	A	2 - Moderate	2 - Moderate	7	N
770	57	M	99.79	177.8	31.5663	1	97.6	72	16	121/77	121	77	97	A	3 - Major	3 - Major	2	N
771	77	F	63.503	165.1	23.297	1	99.5	91	18	124/47	124	47	97	A	3 - Major	4 - Extreme	8	N
772	29	F	84.368	167.6	30.0351	1	98.4	70	16	113/71	113	71	98	A	1 - Minor	1 - Minor	3	N
773	91	M	78.925	172.7	26.4624	1	99.1	61	16	136/39	136	39	95	A	2 - Moderate	2 - Moderate	7	N
774	95	M	79.379	165.1	29.1213	1	98	72	18	141/66	141	66	100	A	2 - Moderate	3 - Major	4	N
775	85	M	79.861	177.8	25.2622	1	96	62	16	121/61	121	61	100	A	2 - Moderate	2 - Moderate	3	N
776	68	F	72.575	162.6	27.4502	1	98.3	58	16	181/98	181	98	92	A	1 - Minor	1 - Minor	2	N
777	72	M	72.773	167.6	25.9073	1	98.6	96	17	119/63	119	63	99	A	3 - Major	4 - Extreme	3	N
778	28	M	51.71	167.6	18.4088	1	97.9	80	20	146/77	146	77	100	A	2 - Moderate	1 - Minor	2	N
779	49	F	72.575	157.5	29.2567	1	97	81	16	118/74	118	74	99	A	1 - Minor	1 - Minor	2	N
780	47	F	69.4	152.4	29.8806	1	98.6	85	20	125/77	125	77	98	A	2 - Moderate	1 - Minor	2	N
781	57	F	60.781	162.6	22.9894	1	98	81	20	131/74	131	74	96	A	2 - Moderate	1 - Minor	3	N
782	63	M	83.461	172.7	27.9833	1	97.9	83	16	147/82	147	82	97	A	1 - Minor	1 - Minor	2	N
783	52	F	58.967	165.1	21.6329	1	97.8	70	16	116/82	116	82	97	A	3 - Major	2 - Moderate	10	N
784	95	M	80.739	180.3	24.8366	1	98.3	88	16	128/75	128	75	96	A	3 - Major	2 - Moderate	8	N
785	73	F	63.066	147.3	29.0663	1	98.2	98	20	145/83	145	83	95	A	1 - Minor	1 - Minor	3	N
786	68	M	92.553	177.8	29.277	1	97.2	56	18	141/82	141	82	100	A	1 - Minor	1 - Minor	3	N
787	87	F	73.482	165.1	26.9579	1	95.6	81	20	155/81	155	81	97	A	2 - Moderate	2 - Moderate	3	N
788	66	F	77.337	149.9	34.4179	1	97.9	83	18	153/67	153	67	90	A	2 - Moderate	1 - Minor	3	N
789	91	M	90.718	193	24.3545	1	97.9	66	18	127/63	127	63	99	A	3 - Major	3 - Major	2	N
790	85	M	74.843	167.6	26.6442	1	97.3	62	18	166/75	166	75	95	A	1 - Minor	2 - Moderate	1	N
791	57	M	102.078	185.4	29.697	1	98.1	78	18	137/89	137	89	95	A	2 - Moderate	1 - Minor	4	N
792	79	F	73.936	160	28.8812	1	98.6	65	16	118/97	118	97	100	A	2 - Moderate	2 - Moderate	4	N
793	42	M	115.666	177.8	36.5883	1	98.4	83	16	125/85	125	85	99	A	1 - Minor	1 - Minor	4	N
794	85	M	77.564	167.6	27.6129	1	96.7	94	18	139/75	139	75	97	A	2 - Moderate	3 - Major	4	N
795	88	F	47.627	154.9	19.8495	1	97.8	68	16	171/81	171	81	100	A	2 - Moderate	2 - Moderate	7	N
796	76	F	92.079	154.9	38.3758	1	97.8	90	18	147/65	147	65	100	A	3 - Major	2 - Moderate	8	N
797	83	F	66.678	160	26.0461	1	97.8	96	16	124/107	124	107	100	A	3 - Major	2 - Moderate	8	N
798	94	F	54.885	144.8	26.1768	1	98.4	88	16	129/53	129	53	90	A	3 - Major	2 - Moderate	1	N
799	58	F	81.647	160	31.8934	1	98	52	18	141/67	141	67	96	A	1 - Minor	1 - Minor	2	N
800	85	F	64.864	170.2	22.3916	1	95.7	91	16	150/79	150	79	98	A	2 - Moderate	2 - Moderate	2	N
801	50	F	99.79	162.6	37.7438	1	97.3	61	20	122/69	122	69	93	A	2 - Moderate	1 - Minor	2	N
802	67	M	80.002	167.6	28.4808	1	97.7	72	20	126/65	126	65	98	A	3 - Major	3 - Major	15	N
803	83	M	93.894	175.3	30.5544	1	96.4	58	16	146/87	146	87	95	A	1 - Minor	1 - Minor	1	N
804	93	F	68.039	170.2	23.4876	1	97.3	73	16	176/59	176	59	96	A	2 - Moderate	3 - Major	4	N
805	37	F	69.862	162.6	26.4241	1	98.3	70	16	106/73	106	73	99	A	2 - Moderate	2 - Moderate	2	N
806	75	F	56.245	154.9	23.4413	1	98.8	85	18	126/64	126	64	92	A	3 - Major	3 - Major	7	N
807	92	F	53.524	157.5	21.5768	1	97.4	53	16	149/51	149	51	96	A	2 - Moderate	2 - Moderate	6	N
808	63	M	95.254	175.3	30.997	1	97.6	82	18	130/77	130	77	98	A	1 - Minor	1 - Minor	3	N
809	86	M	81.193	167.6	28.9048	1	98.1	86	20	124/79	124	79	91	A	4 - Extreme	4 - Extreme	2	Y
810	93	M	70.307	170.2	24.2705	1	98.1	61	17	194/80	194	80	100	A	2 - Moderate	1 - Minor	5	N
811	72	F	68.039	165.1	24.9611	1	97.9	96	18	142/83	142	83	96	A	2 - Moderate	2 - Moderate	5	N
812	69	M	115.666	185.4	33.6501	1	98	80	20	133/70	133	70	94	A	1 - Minor	1 - Minor	1	N
813	62	F	111.584	157.5	44.9822	1	98.1	87	16	139/76	139	76	95	A	1 - Minor	1 - Minor	2	N
814	47	F	104.78	157.5	42.2394	1	98.6	90	16	164/96	164	96	95	A	2 - Moderate	1 - Minor	2	N
815	71	F	108.862	162.6	41.1752	1	96.8	81	20	131/74	131	74	95	A	2 - Moderate	1 - Minor	1	N
816	72	M	89.358	170.2	30.8471	1	97.7	66	20	129/75	129	75	96	A	1 - Minor	1 - Minor	1	N
817	47	F	90.718	165.1	33.2812	1	97.5	78	16	132/79	132	79	98	A	2 - Moderate	1 - Minor	7	N
818	83	F	72.575	152.4	31.2476	1	98.6	76	20	165/63	165	63	91	A	2 - Moderate	2 - Moderate	3	N
819	76	M	72.575	175.3	23.6169	1	97.6	64	16	127/75	127	75	97	A	2 - Moderate	1 - Minor	5	N
820	94	F	58.967	165.1	21.6329	1	97.4	80	20	133/61	133	61	95	A	3 - Major	2 - Moderate	10	N
821	49	M	89.103	182.9	26.6357	1	96.8	62	15	122/84	122	84	99	A	2 - Moderate	2 - Moderate	4	N
822	75	F	57.294	152.4	24.6683	1	97.9	99	16	136/74	136	74	99	A	3 - Major	3 - Major	5	N
823	59	F	68.966	153.7	29.1936	1	97.6	90	18	157/77	157	77	98	A	1 - Minor	1 - Minor	1	N
824	68	F	68.039	154.9	28.3567	1	98.4	87	18	122/74	122	74	94	A	3 - Major	2 - Moderate	6	N
825	87	F	40.823	152.4	17.5766	1	97.9	69	16	132/52	132	52	99	A	3 - Major	2 - Moderate	6	N
826	86	F	72.575	154.9	30.2471	1	98.1	86	18	150/82	150	82	97	A	3 - Major	3 - Major	11	N
827	87	M		182.9	0	1	98	92	18	119/73	119	73	95	A	3 - Major	3 - Major	6	N
828	89	M	87.997	175.3	28.6355	1	97.2	96	18	130/62	130	62	93	A	3 - Major	3 - Major	4	N
829	27	F	81.647	165.1	29.9534	1	98.2	66	16	105/55	105	55	97	A	1 - Minor	1 - Minor	1	N
830	66	F	90.718	162.6	34.3125	1	99	93	18	105/66	105	66	93	A	2 - Moderate	1 - Minor	2	N
831	65	F	78.046	144.8	37.2232	1	98.2	84	18	134/51	134	51	99	A	2 - Moderate	1 - Minor	2	N
832	42	F	100.896	167.6	35.9191	1	98.3	81	20	154/92	154	92	96	A	2 - Moderate	1 - Minor	2	N
833	33	F	99.337	172.7	33.3063	1	97.8	89	16	128/78	128	78	97	A	1 - Minor	1 - Minor	4	N
834	61	F	65.828	152.4	28.3427	1	98.2	72	20	129/51	129	51	92	A	1 - Minor	1 - Minor	7	N
835	59	F	95.708	162.6	36.1999	1	98	87	16	117/75	117	75	96	A	2 - Moderate	1 - Minor	5	N
836	71	F	69.4	158.8	27.5206	1	98.3	77	20	142/80	142	80	98	A	2 - Moderate	1 - Minor	4	N
837	70	F	76.657	152.4	33.0052	1	98.7	81	16	131/87	131	87	98	A	1 - Minor	1 - Minor	3	N
838	53	F	79.038	170.2	27.2846	1	97.4	82	20	122/80	122	80	97	A	3 - Major	3 - Major	2	N
839	65	M	74.871	182.9	22.3813	1	98.7	100	18	166/77	166	77	99	A	3 - Major	1 - Minor	1	N
840	24	F	65.317	170.2	22.548	1	97.9	99	15	116/73	116	73	100	A	2 - Moderate	1 - Minor	1	N
841	61	F	83.915	165.1	30.7854	1	98.8	91	18	130/64	130	64	98	A	2 - Moderate	1 - Minor	2	N
842	75	F	90.747	172.7	30.4262	1	97.6	75	15	141/62	141	62	100	A	1 - Minor	2 - Moderate	2	N
843	72	F	62.596	167.6	22.2843	1	98.1	89	16	141/70	141	70	98	A	2 - Moderate	2 - Moderate	3	N
844	76	M	94.347	188	26.6939	1	98.1	69	16	156/85	156	85	97	A	2 - Moderate	1 - Minor	5	N
845	64	M	68.492	171.5	23.2869	1	98.4	74	16	126/77	126	77	96	A	1 - Minor	1 - Minor	2	N
846	74	F	104.329	160	40.7535	1	97.5	62	20	132/69	132	69	96	A	1 - Minor	1 - Minor	3	N
847	67	F	64.41	154.9	26.8442	1	97.8	66	16	120/71	120	71	97	A	1 - Minor	1 - Minor	3	N
848	66	M	91.198	182.9	27.262	1	98.2	70	18	115/70	115	70	97	A	1 - Minor	1 - Minor	3	N
849	60	F	98.435	154.9	41.0248	1	98.4	69	18	127/73	127	73	96	A	1 - Minor	1 - Minor	3	N
850	77	F	83.926	157.5	33.8326	1	98	65	20	165/79	165	79	97	A	1 - Minor	1 - Minor	3	N
851	75	M	140.614	190.5	38.747	1	98.4	58	18	163/64	163	64	97	A	3 - Major	3 - Major	3	N
852	39	F	90.718	170.2	31.3166	1	99	96	16	114/62	114	62	99	A	2 - Moderate	2 - Moderate	4	N
853	51	M	56.841	175.3	18.4969	1	98.2	89	17	108/51	108	51	100	A	3 - Major	2 - Moderate	4	N
854	60	M	85.729	182.9	25.6272	1	96.1	63	18	129/72	129	72	95	A	3 - Major	3 - Major	3	N
855	65	M	93.44	195.6	24.4228	1	97.3	88	18	152/105	152	105	97	A	2 - Moderate	1 - Minor	1	N
856	65	F	83.461	167.6	29.7123	1	98.1	51	16	124/69	124	69	93	A	1 - Minor	1 - Minor	1	N
857	46	M	104.326	188	29.5173	1	97.6	64	16	131/79	131	79	96	A	3 - Major	1 - Minor	1	N
858	72	F	52.163	157.5	21.0282	1	97.5	62	16	111/54	111	54	100	A	2 - Moderate	1 - Minor	3	N
859	60	M	45.813	175.3	14.9082	1	97.4	83	20	143/79	143	79	95	A	3 - Major	2 - Moderate	7	N
860	42	F	53.524	157.5	21.5768	1	100.6	92	20	113/68	113	68	100	A	2 - Moderate	1 - Minor	5	N
861	101	F	61.235	157.5	24.6853	1	98	62	20	159/78	159	78	98	A	2 - Moderate	3 - Major	6	N
862	54	M	180.439	193	48.4413	1	97.2	77	16	113/70	113	70	99	A	2 - Moderate	2 - Moderate	2	N
863	63	M	81.448	175.3	26.5043	1	98.4	86	16	170/76	170	76	96	A	3 - Major	2 - Moderate	3	N
864	83	F	68.748	157.5	27.714	1	97.9	60	15	103/43	103	43	98	A	3 - Major	2 - Moderate	3	N
865	56	M	95.254	165.1	34.9453	1	97.6	74	18	159/102	159	102	97	A	1 - Minor	1 - Minor	3	N
866	53	F	104.326	157.5	42.0563	1	98.3	71	17	179/73	179	73	95	A	2 - Moderate	1 - Minor	1	N
867	92	M	74.389	180.3	22.8832	1	97.2	61	18	138/74	138	74	98	A	1 - Minor	1 - Minor	2	N
868	86	F	52.163	157.5	21.0282	1	97.4	82	16	122/83	122	83	97	A	2 - Moderate	3 - Major	2	N
869	39	F	114.305	165.1	41.9345	1	98.1	70	16	139/86	139	86	99	A	2 - Moderate	1 - Minor	8	N
870	97	F	68.039	157.5	27.4282	1	97.3	93	18	144/47	144	47	97	A	3 - Major	3 - Major	14	N
871	58	M	122.47	180.3	37.6737	1	99.4	94	20	138/75	138	75	100	A	4 - Extreme	3 - Major	15	N
872	72	M	91.626	167.6	32.619	1	98	71	16	109/75	109	75	96	A	1 - Minor	1 - Minor	2	N
873	32	F	111.584	162.6	42.2047	1	97.8	82	20	123/80	123	80	98	A	1 - Minor	1 - Minor	2	N
874	64	M	74.851	175.3	24.3576	1	98.5	81	20	150/87	150	87	97	A	2 - Moderate	1 - Minor	4	N
875	65	F	82.123	161.3	31.5643	1	98.3	78	20	181/84	181	84	96	A	2 - Moderate	1 - Minor	2	N
876	62	M	133.818	193	35.9253	1	98.3	84	20	132/72	132	72	96	A	1 - Minor	1 - Minor	2	N
877	60	F	72.575	165.1	26.6252	1	98.5	72	20	149/64	149	64	99	A	3 - Major	1 - Minor	31	N
878	84	F	50.805	154.9	21.174	1	98.4	68	20	164/80	164	80	98	A	1 - Minor	2 - Moderate	3	N
879	60	F	65.799	160	25.7027	1	97.7	69	18	111/57	111	57	97	A	2 - Moderate	1 - Minor	7	N
880	88	F	71.214	167.6	25.3523	1	97	71	18	137/65	137	65	100	A	3 - Major	3 - Major	7	N
881	79	F	47.627	152.4	20.5061	1	97.8	72	18	101/45	101	45	96	A	2 - Moderate	1 - Minor	6	N
882	50	F	99.79	165.1	36.6094	1	97.8	91	18	122/83	122	83	98	A	2 - Moderate	1 - Minor	2	N
883	40	F	86.183	160	33.6652	1	99	92	18	121/82	121	82	96	A	1 - Minor	1 - Minor	1	N
884	76	M	94.376	175.3	30.7113	1	98.4	77	20	162/68	162	68	99	A	2 - Moderate	2 - Moderate	4	N
885	85	F	65.771	170.2	22.7047	1	98	70	19	132/59	132	59	98	A	2 - Moderate	2 - Moderate	4	N
886	78	F	72.575	160	28.3496	1	97.7	76	18	180/78	180	78	98	A	2 - Moderate	1 - Minor	3	N
887	67	M	97.692	179.1	30.4556	1	98.8	80	18	187/73	187	73	95	A	2 - Moderate	1 - Minor	3	N
888	60	F	81.647	162.6	30.8816	1	99.3	89	20	132/75	132	75	94	A	2 - Moderate	1 - Minor	4	N
889	53	M	62.737	162.6	23.7292	1	97.5	99	18	104/59	104	59	93	A	2 - Moderate	1 - Minor	4	N
890	59	F	145.15	167.6	51.6736	1	98.4	100	20	152/74	152	74	100	A	3 - Major	2 - Moderate	4	N
891	57	M	61.235	162.6	23.1611	1	97.9	78	20	171/97	171	97	100	A	1 - Minor	1 - Minor	1	N
892	66	F	68.946	152.4	29.6851	1	97.3	87	20	127/67	127	67	96	A	2 - Moderate	2 - Moderate	1	N
893	87	M	78.188	170.2	26.9911	1	97.5	95	19	112/53	112	53	96	A	2 - Moderate	3 - Major	4	N
894	63	F	63.503	160	24.8059	1	99.1	87	20	114/80	114	80	99	A	1 - Minor	1 - Minor	5	N
895	89	F	66.224	157.5	26.6965	1	98.5	67	18	137/93	137	93	96	A	2 - Moderate	2 - Moderate	6	N
896	80	F	56.699	162.6	21.4454	1	98.6	82	16	149/95	149	95	100	A	3 - Major	3 - Major	8	N
897	55	F	66.678	170.2	23.0178	1	97.9	94	20	142/83	142	83	97	A	2 - Moderate	2 - Moderate	10	N
898	66	F	97.522	157.5	39.3135	1	98	73	20	162/75	162	75	95	A	2 - Moderate	1 - Minor	6	N
899	52	F	102.058	165.1	37.4415	1	98.6	78	17	103/59	103	59	91	A	4 - Extreme	4 - Extreme	23	N
900	65	M	85.729	175.3	27.8974	1	98	58	16	146/60	146	60	94	A	1 - Minor	2 - Moderate	1	N
901	49	M	113.398	182.9	33.8983	1	97.6	76	18	123/81	123	81	96	A	3 - Major	2 - Moderate	2	N
902	37	F	87.997	157.5	35.4737	1	97.4	82	20	156/84	156	84	94	A	2 - Moderate	1 - Minor	2	N
903	50	M	95.254	185.4	27.7117	1	97.7	99	18	150/99	150	99	100	A	3 - Major	3 - Major	3	N
904	86	F	76.204	157.5	30.7197	1	99.2	73	18	116/53	116	53	94	A	3 - Major	2 - Moderate	3	N
905	85	M	62.596	182.9	18.712	1	97.4	58	16	140/81	140	81	96	A	3 - Major	3 - Major	6	N
906	56	M	70.76	185.4	20.5858	1	98.5	71	16	151/78	151	78	100	A	2 - Moderate	3 - Major	9	N
907	54	M	127.006	167.6	45.2143	1	97.7	99	20	111/67	111	67	90	A	3 - Major	3 - Major	8	N
908	51	M	70.307	170.2	24.2705	1	98.4	79	18	136/91	136	91	97	A	1 - Minor	1 - Minor	2	N
909	65	F	41.872	157.5	16.8796	1	99.4	74	18	130/82	130	82	99	A	3 - Major	1 - Minor	2	N
910	91	F	48.534	149.9	21.5995	1	97.9	83	20	153/62	153	62	88	A	4 - Extreme	4 - Extreme	2	Y
911	72	M	72.575	180.3	22.3252	1	99.4	84	18	166/82	166	82	93	A	2 - Moderate	1 - Minor	2	N
912	63	F	56.699	162.6	21.4454	1	98.2	63	18	138/71	138	71	100	A	1 - Minor	1 - Minor	4	N
913	77	F	56.245	160	21.9707	1	97.8	59	20	106/48	106	48	100	A	3 - Major	2 - Moderate	6	N
914	60	M	80.286	175.3	26.1262	1	97.8	88	18	164/92	164	92	94	A	2 - Moderate	1 - Minor	2	N
915	60	F	47.344	165.1	17.3688	1	97	96	20	103/65	103	65	97	A	1 - Minor	1 - Minor	3	N
916	78	M	83.007	180.3	25.5343	1	97	62	18	123/56	123	56	99	A	1 - Minor	1 - Minor	4	N
917	76	F	53.524	162.6	20.2445	1	97.6	100	19	130/69	130	69	100	A	2 - Moderate	2 - Moderate	3	N
918	65	F	73.482	157.5	29.6224	1	97.7	78	18	129/94	129	94	100	A	1 - Minor	1 - Minor	1	N
919	23	F	61.462	152.4	26.4629	1	97.8	107	14	108/69	108	69	100	A	2 - Moderate	1 - Minor	1	N
920	45	M	106.594	195.6	27.8609	1	97.8	93	18	143/92	143	92	99	A	1 - Minor	2 - Moderate	1	N
921	57	M	74.843	172.7	25.0938	1	98.3	66	17	126/67	126	67	97	A	2 - Moderate	1 - Minor	1	N
922	58	F	74.389	157.5	29.988	1	98.3	74	17	161/85	161	85	100	A	3 - Major	2 - Moderate	3	N
923	78	F	53.524	157.5	21.5768	1	100.4	90	20	124/61	124	61	96	A	3 - Major	3 - Major	4	N
924	47	F	80.739	152.4	34.7627	1	98.2	84	16	145/87	145	87	92	A	1 - Minor	1 - Minor	5	N
925	25	F	147.418	167.6	52.481	1	98.2	76	20	142/84	142	84	96	A	2 - Moderate	1 - Minor	4	N
926	43	F	53.977	157.5	21.7594	1	97	82	16	111/67	111	67	100	A	1 - Minor	1 - Minor	4	N
927	70	M	82.117	172.7	27.5327	1	98.1	68	20	160/81	160	81	96	A	1 - Minor	1 - Minor	3	N
928	67	M	84.368	180.3	25.9529	1	97	75	18	126/80	126	80	99	A	2 - Moderate	1 - Minor	1	N
929	84	F	83.461	157.5	33.6451	1	97.2	73	17	155/78	155	78	99	A	2 - Moderate	2 - Moderate	17	N
930	68	F	43.545	160	17.0098	1	98.3	58	16	130/81	130	81	90	A	4 - Extreme	3 - Major	10	N
931	88	F	73.482	152.4	31.6381	1	97.7	67	20	130/83	130	83	100	A	3 - Major	3 - Major	10	N
932	62	M	113.398	167.6	40.3699	1	98	83	20	128/81	128	81	97	A	3 - Major	2 - Moderate	4	N
933	59	M	79.379	185.4	23.0933	1	100	67	18	190/96	190	96	98	A	2 - Moderate	1 - Minor	3	N
934	84	F	72.32	157.5	29.1539	1	98.1	100	15	134/62	134	62	99	A	2 - Moderate	2 - Moderate	2	N
935	37	M	61.235	170.2	21.1388	1	96	82	17	131/81	131	81	98	A	2 - Moderate	1 - Minor	2	N
936	74	M	122.47	182.9	36.6102	1	97.8	87	17	115/70	115	70	93	A	3 - Major	2 - Moderate	3	Y
937	79	F	50.349	160	19.6676	1	96.8	83	16	141/78	141	78	95	A	2 - Moderate	1 - Minor	3	N
938	66	F	97.548	163.8	36.3572	1	99	73	20	137/67	137	67	96	A	2 - Moderate	1 - Minor	4	N
939	73	M	85.275	167.6	30.358	1	98.1	73	20	129/75	129	75	95	A	2 - Moderate	1 - Minor	3	N
940	66	M	83.915	182.9	25.0849	1	97.8	75	18	159/82	159	82	98	A	3 - Major	2 - Moderate	7	N
941	44	F	79.832	154.9	33.2716	1	100.1	90	18	119/60	119	60	96	A	3 - Major	2 - Moderate	4	N
942	55	M	95.056	167.6	33.8401	1	98.7	77	19	115/65	115	65	99	A	1 - Minor	1 - Minor	1	N
943	37	F	87.997	157.5	35.4737	1	97.8	88	20	145/106	145	106	99	A	3 - Major	3 - Major	1	N
944	51	F	59.874	144.8	28.5562	1	96	62	18	128/64	128	64	100	A	2 - Moderate	1 - Minor	1	N
945	58	M	99.819	170.2	34.4583	1	98.2	62	17	146/99	146	99	99	A	1 - Minor	1 - Minor	1	N
946	91	F	58.967	152.4	25.3886	1	99.4	75	18	122/71	122	71	100	A	2 - Moderate	2 - Moderate	2	N
947	44	F	44.452	154.9	18.5263	1	98.5	85	18	135/79	135	79	97	A	3 - Major	1 - Minor	8	N
948	60	M	50.802	175.3	16.5317	1	97.2	74	20	156/86	156	86	98	A	3 - Major	3 - Major	3	N
949	92	M	85.729	177.8	27.1184	1	97.4	68	20	147/64	147	64	99	A	3 - Major	3 - Major	4	N
950	65	F	68.946	162.6	26.0776	1	97.7	84	16	151/97	151	97	96	A	2 - Moderate	1 - Minor	4	N
951	61	M	99.79	185.4	29.0314	1	98.2	76	18	102/61	102	61	100	A	3 - Major	3 - Major	4	N
952	87	F	63.56	162.6	24.0405	1	98.4	77	20	124/54	124	54	96	A	2 - Moderate	2 - Moderate	3	N
953	57	F	64.864	170.2	22.3916	1	97.6	94	16	131/78	131	78	100	A	2 - Moderate	2 - Moderate	7	N
954	76	F	83.915	160	32.7793	1	97.7	85	20	149/69	149	69	97	A	3 - Major	3 - Major	13	N
955	42	M	97.976	182.9	29.2882	1	97	87	20	132/84	132	84	100	A	4 - Extreme	4 - Extreme	19	Y
956	66	F	90.718	162.6	34.3125	1	97.8	83	18	139/68	139	68	96	A	2 - Moderate	1 - Minor	3	N
957	90	F	78.982	157.5	31.8396	1	97.6	65	18	120/51	120	51	96	A	3 - Major	3 - Major	4	N
958	71	M	88.904	180.3	27.3483	1	97	87	18	121/69	121	69	93	A	2 - Moderate	2 - Moderate	4	N
959	86	F	46.72	157.5	18.834	1	97.7	78	16	144/62	144	62	98	A	3 - Major	3 - Major	8	N
960	68	F	63.503	170.2	21.9217	1	97.6	68	17	169/75	169	75	100	A	1 - Minor	1 - Minor	2	N
961	69	M	112.491	182.9	33.6272	1	98.8	71	18	137/69	137	69	97	A	2 - Moderate	1 - Minor	1	N
962	52	F	88.904	167.6	31.65	1	97.3	78	18	121/63	121	63	98	A	2 - Moderate	1 - Minor	1	N
963	80	F	61.235	152.4	26.3651	1	99.1	68	16	173/51	173	51	98	A	1 - Minor	2 - Moderate	9	N
964	64	F	83.007	167.6	29.5506	1	98.2	79	16	161/71	161	71	98	A	1 - Minor	1 - Minor	5	N
965	82	F	105.857	157.5	42.6735	1	96	62	18	102/54	102	54	95	A	2 - Moderate	2 - Moderate	6	N
966	84	M	91.711	177.8	29.0107	1	97.7	68	20	184/111	184	111	97	A	2 - Moderate	2 - Moderate	2	N
967	78	F	52.617	160	20.5535	1	96.6	90	16	171/92	171	92	94	A	1 - Minor	1 - Minor	3	N
968	74	M	94.801	175.3	30.8496	1	97.5	55	18	159/71	159	71	100	A	2 - Moderate	2 - Moderate	3	N
969	80	F	49.442	152.4	21.2876	1	98.5	73	16	150/72	150	72	99	A	3 - Major	3 - Major	7	N
970	44	M	103.873	175.3	33.8017	1	97.8	92	18	139/82	139	82	99	A	2 - Moderate	1 - Minor	7	N
971	67	M	104.326	180.3	32.0923	1	97.6	43	14	136/70	136	70	96	A	3 - Major	2 - Moderate	4	N
972	31	F	56.501	157.5	22.7769	1	99	60	18	103/44	103	44	100	A	2 - Moderate	1 - Minor	2	N
973	93	M	73.482	162.6	27.7933	1	98.3	95	17	173/88	173	88	93	A	3 - Major	3 - Major	3	N
974	82	F	54.431	149.9	24.2238	1	98.2	89	16	154/72	154	72	99	A	2 - Moderate	2 - Moderate	2	N
975	91	M	74.843	167.6	26.6442	1	96.6	60	18	143/78	143	78	97	A	2 - Moderate	2 - Moderate	2	N
976	65	M	69.598	167.6	24.777	1	98.6	95	16	137/75	137	75	99	A	2 - Moderate	1 - Minor	2	N
977	25	F	63.503	165.1	23.297	1	97.1	79	16	119/71	119	71	100	A	2 - Moderate	1 - Minor	1	N
978	64	F	83.915	160	32.7793	1	97.6	87	16	145/86	145	86	97	A	1 - Minor	1 - Minor	5	N
979	65	M	103.929	175.3	33.8199	1	98.7	89	16	136/74	136	74	96	A	4 - Extreme	4 - Extreme	8	N
980	76	F	127.459	160	49.7887	1	99.6	77	18	154/72	154	72	97	A	2 - Moderate	1 - Minor	12	N
981	60	F	69.4	152.4	29.8806	1	97.4	90	16	140/65	140	65	97	A	2 - Moderate	1 - Minor	4	N
982	74	M	122.924	190.5	33.8725	1	97.6	65	20	116/51	116	51	99	A	3 - Major	2 - Moderate	4	N
983	52	F	74.843	167.6	26.6442	1	97.8	96	18	149/79	149	79	100	A	2 - Moderate	1 - Minor	10	N
984	57	M	113.398	180.3	34.883	1	98	65	16	151/79	151	79	98	A	2 - Moderate	2 - Moderate	5	N
985	42	F	116.12	162.6	43.9204	1	97.4	58	16	142/81	142	81	100	A	3 - Major	2 - Moderate	3	N
986	59	M	146.964	188	41.581	1	98.3	87	15	103/66	103	66	97	A	3 - Major	4 - Extreme	3	Y
987	87	F	53.524	160	20.9078	1	97.6	83	18	163/81	163	81	98	A	1 - Minor	1 - Minor	2	N
988	79	F	86.183	162.6	32.5972	1	97.2	70	18	142/58	142	58	100	A	2 - Moderate	1 - Minor	2	N
989	64	F	83.915	170.2	28.9681	1	98.2	92	18	130/74	130	74	99	A	2 - Moderate	1 - Minor	5	N
990	51	F	70.307	175.3	22.8789	1	98.1	97	17	111/76	111	76	95	A	3 - Major	1 - Minor	5	N
991	48	M	108.862	180.3	33.4877	1	97.5	95	18	126/76	126	76	96	A	2 - Moderate	2 - Moderate	6	N
992	77	M	63.503	170.2	21.9217	1	100.6	83	18	119/57	119	57	91	A	3 - Major	3 - Major	3	N
993	55	F	101.605	165.1	37.2753	1	98.1	61	18	126/66	126	66	98	A	2 - Moderate	1 - Minor	4	N
994	47	F	61.235	157.5	24.6853	1	97.9	72	18	136/63	136	63	100	A	1 - Minor	1 - Minor	2	N
995	52	F	73.482	160	28.7039	1	97.9	64	18	128/50	128	50	100	A	3 - Major	2 - Moderate	10	N
996	88	M	77.111	172.7	25.8542	1	98.4	94	18	129/57	129	57	92	A	3 - Major	3 - Major	5	N
997	42	M	84.822	182.9	25.356	1	98.1	77	16	145/94	145	94	96	A	3 - Major	2 - Moderate	4	N
998	56	F	90.718	160	35.4367	1	98.3	80	18	145/90	145	90	100	A	3 - Major	3 - Major	7	N
999	45	M	124.284	190.5	34.2472	1	98.2	74	16	125/77	125	77	97	A	1 - Minor	1 - Minor	1	N
1000	68	F	84.822	144.8	40.4549	1	96	90	18	117/61	117	61	99	A	1 - Minor	1 - Minor	2	N
1001	47	M	92.986	172.7	31.1769	1	97.4	69	18	181/104	181	104	96	A	1 - Minor	1 - Minor	2	N
1002	66	F	63.163	162.6	23.8903	1	98	64	17	132/56	132	56	100	A	2 - Moderate	2 - Moderate	1	N
1003	55	F	96.162	160	37.5633	1	98.4	68	18	187/98	187	98	93	A	2 - Moderate	1 - Minor	1	N
1004	51	M	73.936	157.5	29.8054	0	96.5	94	12	124/81	124	81	95	A	2 - Moderate	1 - Minor	4	N
1005	83	F	80.286	157.5	32.3652	0	97.5	64	14	156/66	156	66	100	A	3 - Major	3 - Major	19	N
1006	87	F	60.129	165.1	22.0592	0	98.9	87	13	129/39	129	39	99	A	3 - Major	3 - Major	5	N
1007	82	M	83.092	185.4	24.1735	0	97.8	80	11	137/84	137	84	94	A	4 - Extreme	3 - Major	22	N
1008	67	F	100.499	157.5	40.5136	0	98.3	69	14	128/47	128	47	94	A	2 - Moderate	2 - Moderate	15	N
1009	48	M	87.742	175.3	28.5525	0	99	81	14	132/82	132	82	99	A	1 - Minor	1 - Minor	2	N
1010	82	M	80.91	170.2	27.9308	0	97.6	92	12	147/76	147	76	100	A	1 - Minor	3 - Major	2	N
1011	58	M	129.472	188	36.632	0	98.7	56	12	162/83	162	83	97	A	1 - Minor	1 - Minor	2	N
1012	82	F	38.555	160	15.0605	0	97.6	80	14	137/87	137	87	100	A	2 - Moderate	3 - Major	2	N
1013	86	F	60.555	157.5	24.4112	0	97.8	55	14	169/53	169	53	99	A	2 - Moderate	1 - Minor	1	Y
1014	29	M	55.338	160	21.6164	0	97.8	56	9	147/84	147	84	99	A	1 - Minor	1 - Minor	1	N
1015	69	F	47.797	160	18.6707	0	98.8	91	14	112/59	112	59	100	A	3 - Major	2 - Moderate	9	N
1016	67	M	54.97	172.7	18.4307	0	97.9	75	13	122/69	122	69	96	A	2 - Moderate	2 - Moderate	6	N
1017	59	M	94.489	182.9	28.2458	0	98.1	63	13	112/52	112	52	95	A	2 - Moderate	1 - Minor	2	N
1018	64	M	102.597	190.5	28.2712	0	98.1	67	12	143/75	143	75	100	A	1 - Minor	1 - Minor	1	N
1019	40	F	117.509	154.9	48.9743	0	98.4	71	12	127/75	127	75	95	A	2 - Moderate	1 - Minor	3	N
1020	63	F	50.519	160	19.734	0	98.7	65	13	113/77	113	77	100	A	1 - Minor	1 - Minor	1	N
1021	57	F	63.503	165.1	23.297	0	97.7	60	14	115/64	115	64	100	A	1 - Minor	1 - Minor	3	N
1022	46	M	84.368	182.9	25.2203	0	97.4	72	14	113/78	113	78	95	A	1 - Minor	1 - Minor	1	N
1023	60	F	103.051	152.4	44.3693	0	97.7	97	12	132/71	132	71	94	A	3 - Major	3 - Major	15	N
1024	37	F	99.246	172.7	33.2758	0	97.5	82	14	111/64	111	64	99	A	2 - Moderate	1 - Minor	7	N
1025	68	M	116.715	193	31.3337	0	97.9	52	14	145/64	145	64	100	A	4 - Extreme	4 - Extreme	5	N
1026	66	M	93.695	193	25.1537	0	97.6	74	12	134/93	134	93	99	A	2 - Moderate	1 - Minor	2	N
1027	85	F	63.985	154.9	26.6671	0	98.1	77	14	152/92	152	92	99	A	3 - Major	3 - Major	7	N
1028	65	F	66.706	167.6	23.7474	0	97.6	83	13	148/94	148	94	100	A	4 - Extreme	4 - Extreme	10	N
1029	84	F	49.555	157.5	19.9768	0	97.9	95	14	152/74	152	74	100	A	2 - Moderate	1 - Minor	3	N
1030	57	M	77.111	185.4	22.4335	0	98.5	89	14	112/67	112	67	95	A	3 - Major	1 - Minor	12	N
1031	67	M	106.708	188	30.1913	0	97.3	99	13	116/102	116	102	98	A	3 - Major	3 - Major	5	N
